# Supplementary material for: Comprehensive analysis of housekeeping genes, tissue-specific genes, and dynamic regulation across developmental stages in pearl millet
Source: BMC Genomics. 2024 Dec 18;25:1199. doi: 10.1186/s12864-024-11114-3 (PMC11653590; doi:10.1186/s12864-024-11114-3)
Supplement: Supplementary file 1 — Supplementary Material 1: Table S1 Summary of the quality of raw sequencing data for the 24 TDDSs; Table S2 Expression (TPM) matrix of the 35486 genes in the 24 TDDSs; Table S3 Gene ID and TAU scores of HKGs; Table S4 Gene ID of the 5 gene families for TIRGs annotated in genome of PI537069; Table S5 Primers sequence; Table S6 Gene ID and TAU scores of TSGs; Table S7 Tissue-specific transcription factors. [file 12864_2024_11114_MOESM1_ESM.xls]

## Sheet: Table S1
Table S1 Summary of the quality of raw sequencing data for the 24 TDDSs.
Sample	Biological replication	Raw reads	Clean reads	Clean bases (G)	Q20 (%)	Q30 (%)
I0	1	36833349	34824770	5.22	97.39	93.35
I0	2	40888761	39193588	5.88	97.76	94.18
I0	3	40035692	38285748	5.74	97.86	94.36
I24	1	40677165	38757608	5.81	97.86	94.29
I24	2	41127635	39593568	5.94	97.91	94.4
I24	3	41583066	39236122	5.89	97.6	93.67
I36G	1	39076589	37342218	5.6	97.82	94.06
I36G	2	37564800	36381981	5.46	97.48	93.46
I36G	3	36980768	35636423	5.35	97.6	93.67
I36R	1	40270344	38895163	5.83	98	94.62
I36R	2	42543864	41346841	6.2	98.04	94.66
I36R	3	40779167	39742808	5.96	97.83	94.19
I48G	1	36586657	35051827	5.26	97.7	93.89
I48G	2	37697445	36634273	5.5	97.68	93.79
I48G	3	37108384	36109624	5.42	97.72	93.85
I48R	1	39051533	37909862	5.69	97.92	94.38
I48R	2	34402297	33395607	5.01	97.67	93.79
I48R	3	40350743	39142649	5.87	97.9	94.3
3LL	1	39686656	38651674	5.8	97.84	94.24
3LL	2	38169487	36392074	5.46	98.03	94.47
3LL	3	38944493	37523488	5.63	98.02	94.44
3LR	1	52201240	51071221	7.66	97.69	93.83
3LR	2	35932636	34641197	5.2	98.04	94.46
3LR	3	38076506	36655060	5.5	98.05	94.5
5LL	1	34229066	33355566	5	98.04	94.52
5LL	2	45893967	44399866	6.66	98.06	94.56
5LL	3	44061009	42676648	6.4	98.1	94.63
5LR	1	35641811	34891400	5.23	97.82	94.12
5LR	2	38566124	37726293	5.66	98.04	94.45
5LR	3	42497152	41099408	6.16	98.02	94.45
HL	1	44868441	44185474	6.63	97.67	93.8
HL	2	42764222	42088215	6.31	97.69	93.85
HL	3	37377973	36377127	5.46	97.73	93.93
HSP	1	39355989	38524764	5.78	97.65	93.76
HSP	2	41439338	40791829	6.12	97.63	93.72
HSP	3	39151079	38411716	5.76	97.65	93.73
HST	1	35167732	34144107	5.12	97.55	93.54
HST	2	34458549	33681295	5.05	97.55	93.54
HST	3	35662452	34858651	5.23	97.66	93.74
TL	1	41042886	40204780	6.03	97.73	93.89
TL	2	40331048	39320463	5.9	98.2	94.96
TL	3	40863421	39639812	5.95	98.63	95.89
TR	1	52243135	51180780	7.68	97.67	93.83
TR	2	42550891	41294513	6.19	98.07	94.53
TR	3	47676462	46630534	6.99	97.99	94.37
TST	1	38968604	38234216	5.74	97.7	93.56
TST	2	45288273	43953479	6.59	98.03	94.41
TST	3	36249612	34858561	5.23	98.04	94.45
TT	1	41300824	40261197	6.04	97.61	93.7
TT	2	40687486	39377745	5.91	98.08	94.73
TT	3	43510560	42393053	6.36	97.61	93.7
FL	1	36784255	35920077	5.39	97.85	94.09
FL	2	38523715	37679840	5.65	97.64	93.72
FL	3	38211638	37357578	5.6	97.77	93.94
FSP	1	39103370	37883827	5.68	98	94.51
FSP	2	39230161	37898421	5.68	98.04	94.68
FSP	3	39417854	38299393	5.74	97.83	94.19
FST	1	34828172	34116126	5.12	97.74	93.91
FST	2	42287799	41479368	6.22	97.74	93.9
FST	3	43097583	42173970	6.33	97.8	94.04
DL	1	42624220	41172226	6.18	97.78	94
DL	2	39414185	38145232	5.72	97.66	93.71
DL	3	35137530	33923632	5.09	97.71	93.88
DSP	1	40154586	38745159	5.81	97.89	94.32
DSP	2	44647548	43363085	6.5	97.81	94.11
DSP	3	39559362	38098153	5.71	97.59	93.65
DST	1	39111810	37946519	5.69	97.7	93.85
DST	2	37442811	35956105	5.39	97.79	94.04
DST	3	38976066	37514489	5.63	97.82	94.12
RS	1	36492866	35211540	5.28	97.62	93.86
RS	2	40134371	38420836	5.76	97.76	94.17
RS	3	39380150	36862356	5.53	97.84	94.32
		34229066	33355566	417.76
		52243135	51180780

## Sheet: Table S2
Table S2 Expression (TPM) matrix of the 35486 genes in the 24 TDDSs.
Gene ID	FSP	FL	FST	G24	I36G	I36R	I48G	I48R	HL	HSP	HST	RS	DL	DST	DSP	3LL	3LR	5LL	5LR	TL	TT	TR	TST	I0S
PMA7G04168.1	0	0	0	0	0	0	0	0	0	0	0	0	0	0	0	0	0	0	0	0	0	0	0	0
PMA7G04408.1	0	0	0	0	0	0	0	0	0	0	0	0	0	0	0	0	0	0	0	0	0	0	0	0
PMA7G03960.1	0	0	0	0	0	0	0	0	0	0	0	0	0	0	0	0	0	0	0	0	0	0	0	0
PMA7G03894.1	0	0	0	0	0	0	0	0	0	0	0	0	0	0	0	0	0	0	0	0	0	0	0	0
PMA7G04200.1	1.47218	0	0	0	0	0	0.286603	0	0	0.759678	0	14.904	0	0	2.91938	0	0	0	0	0	0	0	0	6.45657
PMA7G04137.1	73.4213	106.268	92.2728	22.0458	13.8237	36.3285	53.8393	48.6055	85.121	106.432	99.1648	29.5988	110.9	57.9001	57.89	74.1935	55.3759	58.2574	53.7958	55.9395	61.454	64.9958	91.9703	51.0014
PMA7G04005.1	4.92341	0.253909	0	0.771512	0.542686	2.64627	0.27727	1.98294	11.9116	1.57243	0.954275	0.873871	0	0	2.18307	0.38375	2.76773	0	7.59808	0	0	0.917684	0.451007	3.53874
PMA7G04229.1	2.16106	0.300257	0.457472	0	0.17916	1.63505	0.355323	2.03784	0.3254	0.410054	0.4771	1.27956	0.332872	2.10162	2.14071	0.224771	6.26971	0.391423	5.73144	0.283447	0.279056	5.46263	0.772936	3.25184
PMA7G04205.1	27.6035	39.0425	43.172	13.6932	4.85798	17.867	25.6286	17.9797	39.3678	50.9258	52.6755	6.37527	42.0148	28.8782	19.9188	30.3591	29.3585	17.2699	31.9505	19.9387	20.4384	30.9881	40.9999	5.46174
PMA7G04208.1	12.1925	0	0	0	0.228278	1.48739	0.257737	1.04621	0	0	0	0.589537	0	0	0	0	0	0	0	0.346393	0	0	0	0
PMA7G04100.1	0	0	0.180044	0	0	0	0	0	0	0	0.15132	0	0	0.242775	0	0	0	0	0.194464	0	0	0.169096	0.19943	0
PMA7G04389.1	0	0	0	0	0	0	0	0	0	0	0	0	0	0	0	0	0	0	0	0	0	0	0	0
PMA7G04068.1	2.66031	0	35.0402	0.391808	3.49491	45.9609	13.9875	40.0547	0	12.1268	36.8974	0	0	0.255107	0	6.19272	149.711	0	177.698	17.7199	0.54703	149.472	21.148	0
PMA7G04163.1	223.565	321.326	265.465	109.055	36.7813	190.083	322.246	253.991	288.239	398.255	439.608	59.43	355.523	231.87	75.8081	261.461	240.831	158.182	359.702	165.046	169.378	323.821	525.535	79.9885
PMA7G04344.1	13.1444	35.9059	12.0913	4.31743	5.29408	4.33393	7.39178	4.27193	32.8447	13.241	10.2584	3.09065	37.8294	7.36164	3.32253	8.52693	5.15451	23.0893	7.49391	17.69	6.65817	5.03223	8.93678	5.93458
PMA7G04278.1	0	0	0	0	0	0	0	0	0	0	0	0	0	0	0	0	0	0	0	0	0	0	0	0
PMA7G03980.1	1.7941	1.12842	1.27786	0	0	0	0	0.216362	0.468981	0.417556	1.01837	0	1.07417	0	0.390896	0.344071	0.433019	0.319563	0.626959	0.361909	0.43619	0.789638	0.168331	0.277995
PMA7G04194.1	0.700736	0.396602	2.25495	1.84502	2.79802	31.1153	2.23995	30.3006	0.863806	0.739136	1.46174	0.235564	0.995878	0.671121	0	1.29727	10.7473	0.970861	13.4549	2.50632	0.751593	10.5242	2.78373	0.509161
PMA7G04083.1	3.48745	0.617155	1.1746	0	0	0.793548	1.63438	0	1.31619	3.57389	1.74682	0	0	0	0.386771	1.89326	1.30103	0	4.1196	0.402034	0.440696	3.4401	0.760473	0
PMA7G03840.1	15.6576	3.88916	8.38909	0.335155	0.73525	3.36604	2.47666	2.59849	2.15186	2.04796	2.34106	0.603071	5.4803	4.36348	0.77949	0.980378	3.32601	3.40312	4.1772	3.2934	0.476516	3.73443	1.52483	16.6128
PMA7G04120.1	1.75273	3.26189	2.7651	3.8463	1.8824	3.49145	1.99766	2.88795	2.31702	2.88922	2.34521	0.724419	2.51321	2.71836	1.63589	5.79786	5.85659	1.31863	2.96986	1.35778	6.77543	3.861	2.73375	0.338799
PMA7G04184.1	24.6037	24.2335	86.7296	30.4456	31.4928	13.902	23.8511	21.9936	35.415	38.7069	61.5258	17.7977	36.2304	30.6366	25.8593	31.7934	16.0035	15.2571	7.6637	34.6162	62.8166	9.30961	90.0155	18.0057
PMA7G03977.1	4.61434	3.48324	3.19494	1.31508	0	9.17482	0	9.05311	0	55.7133	5.08704	0	6.66397	0	3.09135	4.34668	2.8885	0	3.92323	3.89484	0	2.60265	7.48222	0
PMA7G04336.1	0	0	0	0	0	0	0	0	0	0	0	0	0	0	0	0	0	0	0	0	0	0	0	0
PMA7G03856.1	9.82369	19.9979	17.2816	5.25782	1.42466	6.47961	7.60946	5.83125	12.4711	15.392	18.9773	4.60306	21.0653	8.43942	10.8802	14.6371	12.4247	8.24931	10.4974	7.17142	12.7993	12.6804	15.354	6.1294
PMA7G04437.1	113.274	170.037	164.089	128.574	51.0227	80.1299	115.38	56.4639	210.321	165.607	250.303	225.862	204.104	167.332	116.067	273.713	131.762	91.6916	128.963	90.9555	174.557	127.44	299.656	313.208
PMA7G03969.1	4.0051	0.371911	0.954338	0.670205	0.262356	0.638035	1.31503	0.409738	0	5.35746	4.54127	0	0	1.48809	1.99874	2.39735	1.22322	0	0.928923	0.545552	2.20074	0.676177	4.30628	0.162338
PMA7G04364.1	3.71755	5.24209	7.79206	0.291423	0	1.18076	2.67002	0.880604	1.94641	2.5505	1.80684	0.4576	10.6156	3.76097	4.38859	1.12652	0.463642	0.652767	0.647504	0.812063	0.489593	0.661569	1.25445	0.651468
PMA7G03868.1	11.7244	27.2438	22.4381	10.2802	8.60135	4.70331	8.96881	5.58393	26.8775	9.60375	20.8619	5.67515	46.5875	20.0807	6.42023	18.8748	42.6163	197.021	46.7111	95.395	16.3182	43.5868	15.8964	7.03695
PMA7G03906.1	0	0	0	0	0	0	0	0	0	0	0	0	0	0	0	0	0	0	0	0	0	0	0	0
PMA7G03880.1	0.890459	5.44115	67.4341	0	0.58027	0.884441	0.706803	1.04874	3.09023	3.90587	106.18	0	2.53436	206.632	0	1.90657	7.15301	3.37312	10.951	8.09733	0.717547	8.19042	4.74733	0
PMA7G04426.1	6.43594	11.3678	9.84177	2.5615	1.65179	4.48586	4.6954	4.75467	6.57031	8.46228	9.47186	1.01614	11.7618	4.70651	6.3675	7.07341	6.88435	5.83505	5.71427	5.09852	6.17682	6.28545	6.43018	1.37507
PMA7G04308.1	0	0	0	0	0	0	0	0	0	0	0	0	0	0	0	0	0	0	0	0	0	0	0	0
PMA7G04427.1	0	0	0	0	0	0	0	0	0	0	0	0	0	0	0	0	0	0	0	0	0	0	0	0
PMA7G04027.1	3.4297	4.85826	5.17598	4.68097	11.2371	3.39077	13.8328	4.23427	5.7332	4.16238	3.29885	0	5.40491	2.90218	0.626469	11.9854	4.72672	11.498	3.31745	12.0919	7.99695	5.13887	13.0928	0.250021
PMA7G04345.1	8.95133	150.671	53.9958	76.7635	144.531	2.24896	131.246	3.09124	71.6298	9.35194	35.0485	0.374747	188.329	11.9444	0	188.972	0.470522	331.057	6.77108	386.235	143.796	0.320621	64.3815	0.717844
PMA7G04096.1	0	0.449282	0.785791	0	0	0.151848	0	0.163438	0.177342	0	0.42721	0	0.421157	0.545135	0	0.31046	0.262027	0.145091	0.892095	0.265363	0.189936	0.471748	0.413298	0
PMA7G03854.1	0	0	0	0	0	0	0	0	0	0	0	0	0	0	0	0	0	0	0	0	0	0	0	0
PMA7G04383.1	0	0	0	0	0	0	0	0	0	0	0	0	0	0	0	0	0	0	0	0	0	0	0	0
PMA7G04089.1	165.735	54.3624	253.811	3.98203	11.3218	254.847	16.0074	370.672	72.4298	151.925	292.188	16.0536	135.174	231.851	46.2714	27.4158	228.694	37.0951	361.872	80.911	19.8349	342.267	143.466	137.577
PMA7G04158.1	8.35292	23.5024	10.6544	5.5187	7.13775	5.37385	13.5641	4.23717	20.7491	9.03011	10.6676	3.08298	19.0139	7.08949	5.18576	5.93701	3	17.2308	3.03849	10.2218	4.45491	2.81867	10.0119	2.05201
PMA7G04346.1	16.6382	50.9817	22.4882	134.288	163.31	14.0753	137.153	10.0693	76.7314	10.3446	16.1981	12.3298	83.3062	9.36646	7.44196	127.664	8.4447	129.082	11.1797	127.719	53.9851	8.3067	34.9155	12.0526
PMA7G04280.1	0	0	0	0	0	0	0	0	0	0	0	0	0	0	0	0	0	0	0	0	0	0	0	0
PMA7G03835.1	0	0	0	0	0.465218	0	0.402646	0	0	1.01831	0.285078	0	0.162509	0	0	0.191063	0.151273	1.68386	0.811346	2.13436	0.150848	1.86161	0.544682	0
PMA7G04070.1	0	0	0	0	0	0	0	0	0	0	0	0	0	0	0	0	0	0	0	0	0	0	0	0
PMA7G04041.1	0.376745	0	0.15164	0	0	0.329876	0.495706	0.276811	0.243881	0.391332	0	0	0	0.434219	0	0.216939	0	0	0.140887	0	0.188884	0.300245	0	1.17251
PMA7G04347.1	0	0	0	0	0	0	0	0	0	0	0	0	0	0	0	0	0	0	0	0	0	0	0	0
PMA7G04211.1	12.2234	24.5307	20.6116	9.01423	12.918	12.2331	15.2458	10.4287	26.702	14.2489	21.089	3.39517	25.237	9.32876	6.23671	16.6382	9.90456	15.5408	13.4612	17.1316	12.4142	11.4046	19.5787	6.20713
PMA7G03874.1	0	0	0	0	0	0	0	0	0	0	0	0	0	0	0	0	0	0	0	0	0	0	0	0
PMA7G04373.1	2.86619	5.31815	3.68274	3.46008	3.06254	1.63357	3.83171	2.02003	7.51565	4.13194	5.20031	13.3221	4.36748	3.28088	5.67493	3.62955	2.67814	2.8223	4.01804	1.62786	2.65379	3.83732	3.73685	9.97639
PMA7G04148.1	1.43787	0	0.143496	0	0	2.09101	0.875146	3.22045	0	1.5794	0	0	0	0	0	0	0.935587	0.260189	1.01261	0.178191	0	1.16562	0	0
PMA7G04052.1	2.16891	0.95954	1.04133	0	0	0.476889	0	0.39455	0.376553	0.339771	0.602991	0	0.353304	0	0	0	0	0	0	0.656467	0	0	0	0
PMA7G03947.1	6.85871	8.55333	12.0463	4.91304	5.6818	11.7515	9.81745	14.2759	8.09415	10.5741	12.3433	7.77474	8.8138	5.51908	6.7834	6.56896	12.6391	6.95874	11.0041	7.36175	5.31081	9.69208	10.8239	8.73998
PMA7G03937.1	0	0	0	0	0	0.760491	0	1.08379	0	0	0	0	0	0	0	0	1.66347	0	0.789716	0	0	0.366595	0	0
PMA7G04031.1	0	0	0	0	0	0	0	0	0	0.378947	0	0	0	0	0	0	0	0	0	0	0	0	0	0
PMA7G04075.1	27.6185	28.3326	32.7353	10.6683	9.53108	36.4619	19.0285	35.3262	33.7463	23.7969	44.1961	10.8948	39.1803	10.8816	16.6473	17.8522	29.15	12.6852	33.2066	14.5584	16.8833	31.6315	31.7542	30.9281
PMA7G04350.1	4.06788	5.25462	6.64304	10.9131	2.31351	4.15204	3.70923	3.47137	5.44803	9.22905	6.50248	0.89363	7.31623	4.4624	3.5587	13.1608	10.204	2.8695	6.8581	2.23145	14.5039	7.50487	7.98226	0.437583
PMA7G04043.1	4.81166	8.52106	4.62374	0.805486	0.729853	1.31	1.92291	1.36329	6.87819	13.9905	4.61091	1.04558	8.43495	3.53257	2.13983	2.39287	1.47917	4.45388	2.45097	2.34177	1.41808	2.48449	3.82334	3.4219
PMA7G04107.1	0.460342	1.41245	2.1687	1.74546	1.02823	0.653665	1.15109	0.553996	0.83845	0.592429	2.04797	0.234966	1.23909	2.73966	0.865849	2.43638	1.52115	1.22361	0.860402	1.18761	3.56833	1.186	2.15615	0.793564
PMA7G03884.1	17.9355	17.7735	31.9685	26.3683	15.3287	20.7757	23.6725	22.5671	18.881	29.7941	33.6688	13.307	20.0208	22.7748	19.5155	19.2355	31.758	19.6327	29.5912	19.8239	17.9407	28.3996	34.3966	5.42813
PMA7G04375.1	3.39893	2.58958	6.22931	3.66901	2.61688	2.63513	4.12924	2.83697	3.6119	3.76582	5.66973	2.27939	3.1885	1.91329	3.14603	3.78129	3.85538	1.25251	3.98665	3.96496	2.21189	4.25218	4.91426	1.3243
PMA7G04037.1	1.99695	4.71115	2.76839	0.309367	0.325362	1.69843	1.74786	1.86656	2.78368	1.72432	2.80032	1.58265	4.71524	0.665455	3.22246	2.75787	2.09031	2.60927	2.30084	1.89735	1.27908	2.63461	2.70908	1.88287
PMA7G03996.1	16.911	48.0099	26.1614	55.7115	80.5064	18.4322	66.9827	28.4422	63.7076	28.689	60.0748	0.683949	60.711	11.8128	3.15946	45.3188	22.0293	27.0756	51.6493	39.414	25.4269	12.8566	24.4823	2.70752
PMA7G04340.1	28.3119	72.6174	80.8478	33.6598	27.9333	16.4677	28.7701	9.85592	58.1167	93.2138	95.5545	44.7349	79.5504	47.8525	49.7598	82.1766	59.6223	12.8595	57.1021	33.2094	72.4412	67.7322	86.6194	122.446
PMA7G04147.1	6.10562	9.65467	7.73498	1.66363	0.719721	2.57112	4.94809	2.69845	7.30141	6.8174	9.93811	3.59419	11.0543	3.18981	5.53557	6.20996	4.31591	6.87234	5.69711	4.43429	4.14953	5.6201	8.83301	1.8236
PMA7G04412.1	0	0	0	0	0	0	0	0	0	0	0	0	0	0	0	0	0	0	0	0	0	0	0	0
PMA7G03898.1	22.4589	9.90879	9.83064	1.11446	7.07089	18.975	8.97001	31.8228	26.8586	16.0169	9.65475	0.172981	20.7379	9.6846	5.92571	1.86238	12.2337	25.2837	45.9129	8.30795	1.77886	30.4639	4.43255	5.58943
PMA7G04361.1	0	0	0	0	0	0	0	0	0	0	0	0	0	0	0	0	0	0	0	0	0	0	0	0
PMA7G04048.1	0	0	0	0	0	0	0	0	0	0	0	0	0	0	0	0	0	0	0	0	0	0	0	0
PMA7G03938.1	0	0	0	0	0	0	0	0.475716	0	0	0	0	0	0	0	0	1.22513	0	0.246777	0	0	0.410629	0	0
PMA7G04388.1	0	0	0	0	0	0	0	0	0	0	0	0	0	0	0	0	0	0	0	0	0	0	0	0
PMA7G04193.1	0	0	0	0	0	1.27862	0	2.93118	0	0	0	0	0	0	0	0	0.526502	0	0.626025	0	0	1.29275	0	0.261962
PMA7G04081.1	27.9471	197.31	68.6095	41.3049	124.273	15.1399	107.153	10.9633	188.998	24.1279	62.6693	8.11942	194.026	27.5446	8.29896	52.1967	8.19877	189.383	17.8916	195.711	46.8087	12.5153	82.0195	12.137
PMA7G04237.1	0	0	0	0	0	0	0	0	0	0	0	0	0	0	0	0	0	0	0	0	0	0	0	0
PMA7G04059.1	5.54413	0	6.89494	0	0	0	0	0	0	2.48422	2.56054	0	0	179.633	0	0	1.91456	1.35541	7.91139	0	0	15.2173	0	0
PMA7G04035.1	1.2573	3.99517	4.1569	0.695624	0.611179	1.61263	0.905849	1.71216	3.85435	1.96975	4.68848	0.520587	4.37718	2.12198	0.855184	1.48735	3.80078	1.91288	5.80922	0.919859	1.44499	6.72198	1.73549	7.06644
PMA7G04139.1	189.514	108.601	182.958	92.1307	58.1611	141.412	89.0783	151.215	112.149	196.054	220.433	66.095	116.071	184.651	69.4756	74.6464	140.234	100.401	184.77	89.0716	113.08	153.114	132.577	41.3489
PMA7G04236.1	0.240501	0.416911	0.425563	0	0	0	0	0	0.459772	0	0	0	0.563796	0	0	0	0	0	0	0	0	0	0	0
PMA7G03875.1	0.243393	0	0	0	0	0	0.329205	0	0	1.2376	0	0	0	0	0.498037	0	0	0	0	0	0.150042	0	1.46874	0
PMA7G04421.1	0	0	0	0	0	0	0	0	0	0	0	0	0	0	0	0	0	0	0	0	0	0	0	0
PMA7G03928.1	6.40944	0.672493	0.895537	0.257547	0.532073	2.67938	0.518241	5.40497	1.004	3.55621	0.523559	0.893665	0.864017	1.16414	0.570372	0.259199	3.34917	0.497865	6.58241	0	0	8.85374	0	10.2221
PMA7G04166.1	0.589815	0.844921	1.35862	0.404174	0.37288	0.860708	1.3028	1.07224	1.10028	0.845826	0.489501	0.558443	3.04977	1.16304	2.56449	0.644366	1.81644	0.696147	1.20807	0.714222	1.34558	1.75227	0.559976	0.225934
PMA7G04245.1	0	0	0	0	0	0	0	0	0	0	0	0	0	0	0	0	0	0	0	0	0	0	0	0
PMA7G04067.1	0	0	0	1.24922	1.06454	0	1.24127	0	0	0.27943	0.676276	0	0	0	0.185045	2.29204	0	0	0	0	4.84374	0	0.289513	0
PMA7G04227.1	65.7528	52.8355	110.614	38.4693	40.0639	251.088	59.0438	294.971	66.1935	73.121	81.1255	16.144	55.7909	52.3777	20.8466	22.7151	177.901	34.9385	218	34.508	17.626	220.331	41.2054	27.2194
PMA7G04405.1	14.8506	10.9693	11.3086	11.2368	3.66574	15.2264	12.0489	11.3217	12.1375	30.0031	16.1068	12.1443	10.6309	19.3938	9.96421	12.9827	11.3247	5.64977	13.6787	6.55085	16.3201	12.4869	18.6523	5.08364
PMA7G04113.1	11.2919	5.78553	9.11843	74.4139	20.3025	2.50165	23.0633	1.25958	4.58464	19.3647	16.3283	24.5175	4.02155	5.31458	57.331	20.2773	2.40609	1.35272	2.45013	3.90499	28.9464	1.55065	38.9788	9.56235
PMA7G03843.1	28.1023	41.7513	40.8467	200.618	165.113	97.7087	87.1574	88.9305	42.142	44.3492	52.7351	17.0436	29.6703	19.3335	25.2765	119.706	87.5636	35.442	51.5116	55.512	107.583	54.7845	95.5421	24.152
PMA7G03849.1	0	0	0	0	0	0	0	0	0	0	0	0	0	0	0	0	0	0	0	0	0	0	0	0
PMA7G04424.1	5.7948	4.27554	7.42841	5.11744	4.36298	3.78239	4.74332	4.65888	4.69429	9.80724	7.15688	1.93582	4.93148	3.75936	3.27156	7.08021	7.01004	3.82365	8.1208	4.33316	7.37665	6.09492	6.93728	5.15516
PMA7G03893.1	0	0	0	0	0	0	0	0	0	1.55678	0	0	0	0	0	0	0	0	0	0	0	0	0	0
PMA7G04049.1	11.3173	44.1136	7.65227	18.9302	35.8522	75.8735	48.7255	82.9141	42.3678	21.234	6.37548	0.431466	26.246	4.9042	2.54975	35.1909	17.8557	89.9306	26.9342	68.0826	22.8345	25.43	50.4637	16.7983
PMA7G04197.1	2.91919	2.8898	4.29868	1.00227	0.802379	1.09372	0	0.667038	5.10138	4.55718	6.01623	0.433121	3.20311	2.00774	0.36638	3.68507	1.42313	2.43987	2.04335	2.30437	2.15234	2.58724	7.79787	0.58851
PMA7G04306.1	0	0	0	0	0	0	0	0	0	0	0	0	0	0	0	0	0	0	0	0	0	0	0	0
PMA7G04401.1	0.194808	0.553088	0.320713	0.376897	0	0.325624	0.329688	0.218575	0.408174	0.669378	0.872204	1.13147	0.684225	0.381376	0.989861	0.595884	0.277302	0.284528	0.187433	0	0	0.280142	0.871108	0.96733
PMA7G04359.1	0	0	0	0	0	0	0	0	0	0	0	0	0	0	0	0	0	0	0	0	0	0	0	0
PMA7G04430.1	9.73342	10.9627	10.0291	4.04432	3.55611	5.55607	8.15989	6.48455	9.47171	7.15421	6.80537	3.12972	10.1655	5.54088	5.92964	11.36	8.45687	19.384	8.05042	12.8688	6.14813	6.99095	8.91149	1.27172
PMA7G03888.1	0	0	0	0	0	0	0	0	0	0	0	0	0	0	0	0	0	0	0	0	0	0	0	0
PMA7G03882.1	0	0	0	0	0	0	0	0	0	0	0	0	0	0	0	0	0	0	0	0	0	0	0	0
PMA7G04032.1	5.38273	11.4173	10.6325	5.48227	4.01386	7.74056	5.63876	7.61028	8.45135	8.06519	10.8022	2.64	12.5779	5.55345	7.12525	7.82846	10.9282	7.75819	8.39996	6.2702	7.35474	10.0646	7.79656	6.57495
PMA7G04305.1	0	0	0	0	0	0	0	0	0	0	0	0	0	0	0	0	0	0	0	0	0	0	0	0
PMA7G04111.1	2.2086	1.3575	1.4427	4.70118	3.94976	5.07189	4.8546	3.30508	0.818785	4.90255	4.6305	0	0.470709	1.05887	1.54642	11.0229	10.5669	0.768808	7.87587	2.74383	15.4486	11.097	10.3481	0.337884
PMA7G04210.1	5.26909	24.3079	9.10068	18.4113	22.4347	3.04374	21.2737	2.51012	24.1695	4.8655	9.27072	7.30812	22.9789	3.0203	2.86867	27.9345	2.00684	16.2684	3.72457	33.0849	17.3092	3.21785	14.749	7.56562
PMA7G04090.1	0	0	0	0	0	0.284633	0	0	0	0	0	0	0	0	0	0	0	0	0	0	0	0	0	0
PMA7G04061.1	0	0	0	0	0	0	0	0	0	0	0	0	0	0	0	0	0	0	0	0	0	0	0	0
PMA7G04288.1	41.5658	40.3462	48.5736	33.5862	21.3076	44.9655	40.4351	46.3132	30.4445	41.3736	42.1416	9.10159	42.545	33.5712	19.5702	48.6001	57.0287	27.0625	49.0853	28.4163	47.2162	48.3348	33.083	4.94988
PMA7G04133.1	4.31386	5.22513	2.88489	0.310689	1.04754	0.652281	1.39889	0.727886	4.02392	1.67252	1.73923	0.176763	6.85207	2.41214	0.397082	0.926071	0.881285	3.61985	1.0729	3.23905	0.717763	1.63997	2.08158	0.383829
PMA7G04009.1	4.48647	1.47294	1.03365	0.355898	0	0.444572	0	0.441712	1.10258	1.11637	0.883471	0.238438	1.42264	0.354855	0.946402	1.38524	0.815901	0.671638	0.708064	0.203464	1.33299	0.938511	0.818597	2.27574
PMA7G04363.1	0	0	0	0	0	0	0	0	0	0	0	0	0	0	0	0	0	0	0	0	0	0	0	0
PMA7G04206.1	20.6329	40.4737	42.4986	5.65509	2.42842	9.46836	19.4123	12.2049	20.694	31.6793	33.2526	1.44235	41.9242	16.7262	16.701	25.6455	26.6462	16.5757	22.0964	16.9959	21.3718	29.3418	19.6795	3.93443
PMA7G03905.1	0	0	0	0	0	0	0	0	0	0	0	0	0	0	0	0	0	0	0	0	0	0	0	0
PMA7G04171.1	0.918209	0.689997	0.400635	0	0.254389	0	0	0.378463	0.225269	1.17512	0.725663	0	1.0437	0	0.460537	0	0.290984	0.174176	0	0.235879	0	0	0	0
PMA7G03931.1	0	0	0	0	0	0	0	0	0	0	0	0	0	0	0	0	0	0	0	0	0	0	0	0
PMA7G04337.1	2.19841	2.12475	2.69328	1.67501	0.759625	0.930304	1.02533	1.08752	2.19651	1.96985	1.14837	0.785944	6.02584	2.54044	3.06207	5.32502	1.65077	1.728	0.91326	2.08657	5.09144	1.38463	2.91204	0.41155
PMA7G04124.1	5.59232	1.53445	5.02799	0	0	0	0	0	1.95222	3.39975	21.052	0.779887	0.855038	1.89726	3.06152	3.97072	1.22698	0	1.06431	0	5.41516	1.7954	7.22834	6.40598
PMA7G04172.1	0.710661	0.27772	0.424139	1.24505	0.723685	0.87764	0.515529	0.638112	0.732908	1.28962	0.540498	0.468612	0.404809	0.944394	0.774631	0.984047	1.12334	0.156755	0.371637	0	1.65934	0.636972	1.05186	0.972086
PMA7G04154.1	10.4324	9.31691	11.7242	5.95897	3.31702	11.188	14.3159	12.247	10.4351	10.0338	16.8043	11.1103	10.3733	8.54346	20.2255	5.7272	9.45744	5.46512	10.531	4.49502	3.71313	11.0063	9.9907	13.8826
PMA7G03957.1	13.0681	11.1565	9.82421	0.733474	1.23824	17.5704	1.86883	17.2138	10.7498	26.3408	9.54322	8.01999	14.6442	6.36252	6.12355	1.07232	18.5682	3.09851	21.4795	0.965115	0.923628	17.6714	1.60888	22.7975
PMA7G04038.1	1.02455	1.67671	2.12116	0.316751	0	2.09272	0.503195	2.04895	1.55723	1.03424	2.32983	0.243842	2.21051	1.19291	0.882087	0.986487	1.82185	0.62266	1.67422	0.492422	0.699148	1.8468	1.1594	0.706943
PMA7G04371.1	10.4703	9.66394	13.3269	10.3281	11.9404	34.4366	9.27444	31.34	10.2715	14.4414	11.1304	3.38793	9.607	8.30539	4.17266	6.48756	20.0445	7.60992	22.9872	5.83854	5.77351	27.1278	7.61068	9.78757
PMA7G04008.1	12.627	9.48705	11.9968	7.94062	4.22077	12.3416	7.25545	12.3202	8.39291	12.3706	19.0914	20.412	10.7365	6.91154	14.5331	8.59029	13.8478	7.43983	15.0361	6.13794	8.63906	12.8407	14.389	11.5888
PMA7G04429.1	0.797541	0	0	0	0	0	0	0	0	0	0	0	0	0	0	0	0	0	0	0	0	0	0	0
PMA7G04287.1	0	0	0	0	0	0	0	0	0	0	0	0	0	0	0	0	0	0	0	0	0	0	0	0
PMA7G03871.1	0.360294	0.817405	0.458634	0	0	0.232232	0	0.298822	0.482112	0.358121	1.11407	0.1588	1.06407	0.192156	0.379258	0.491296	0.270837	0.568953	0.555879	0.359021	0.288112	0.528273	0.729285	0.220349
PMA7G03859.1	0	0	0	0	0	0	0	0	0	0	0	0	0	0	0	0	0	0	0	0	0	0	0	0
PMA7G04062.1	10.1759	6.66451	6.42702	0.918291	0	2.90088	7.34858	3.13424	3.49386	15.3875	25.4967	0.649722	5.68239	3.97228	6.43738	11.8931	7.44242	1.49293	6.72587	2.28824	10.4631	8.52661	13.4207	2.56342
PMA7G03842.1	18.0241	20.493	17.1605	52.4691	19.9436	33.3603	18.5741	29.1674	19.2245	29.425	18.5774	33.2709	17.8974	20.1699	32.8236	70.691	55.8582	17.2818	27.3122	16.4136	71.8487	31.7058	28.7617	28.6541
PMA7G03883.1	0	0	0	0	0	0	0	0	0	0	0	0	0	0	0	0	0	0	0	0	0	0	0	0
PMA7G04010.1	6.12275	3.37491	7.3044	5.11896	2.26975	5.15928	3.4726	5.06167	3.11273	8.1691	8.31444	3.3885	4.55124	4.91399	9.25	6.83637	9.14232	2.17572	6.74679	2.6484	8.61638	7.84983	10.0418	1.17205
PMA7G04140.1	5.53378	4.66119	7.20129	2.70365	1.71654	3.41735	2.66292	4.42859	8.58315	8.03037	8.89385	3.91192	4.87699	5.94076	5.80529	1.76936	3.28996	1.91176	4.95638	2.85703	2.51395	6.21141	9.4367	2.70046
PMA7G03872.1	0.888721	2.69373	2.55278	3.26175	1.59166	1.26282	0	3.7399	7.15352	4.20053	7.05744	4.10012	3.53728	2.18246	3.61451	6.26529	2.94146	2.22843	1.55025	1.00294	1.83197	2.21967	11.8258	1.19664
PMA7G04156.1	8.24127	5.64325	6.7356	1.48127	1.12458	3.27512	3.23132	3.52649	4.25549	6.11798	10.4969	8.50065	6.38678	3.9251	11.7089	2.4892	4.18759	2.75084	4.5067	2.01853	3.34484	5.321	3.94377	3.3238
PMA7G04099.1	6.59957	21.7799	23.6361	0.708889	0.442936	1.24056	4.43647	1.67669	9.51025	8.90367	33.2776	2.72115	23.3245	4.19242	10.7266	6.84716	7.42529	7.51695	10.707	5.54627	6.54654	13.124	8.30542	12.6106
PMA7G03904.1	0	0	0	0	0	0	0	0.218962	0	0	0	0	0	0	0	0	0	0	0	0	0	0	0	0
PMA7G03837.1	10.3797	8.80297	7.61333	13.0162	27.0346	5.25934	74.1385	9.40847	36.4905	6.03467	18.4325	0.518534	9.89765	9.85156	1.40906	1.93864	8.43503	12.6217	11.8027	80.0053	9.18704	63.9174	399.039	8.24604
PMA7G04187.1	3.45384	2.51276	4.3443	6.56549	2.6201	2.83435	4.23792	5.38889	4.73154	7.03849	5.22575	19.1221	3.1093	6.79451	17.4903	6.05894	7.00217	1.00015	5.08771	1.76865	6.75757	4.90157	6.24214	7.6622
PMA7G04057.1	0.185222	0	0.331998	0	0	0	0	0	0	0	0.52448	0	0.219924	0	0	0	0	0	0	0	0	0	0	0
PMA7G04307.1	0	0	0	0	0	0	0	0	0	0	0	0	0	0	0	0	0	0	0	0	0	0	0	0
PMA7G04033.1	0	0	0	0	0	0	0	0	0	0	0	0	0	0	0	0	0	0	0	0	0	0	0	0
PMA7G04329.1	10.7649	8.7397	9.96706	1.66231	0.81574	5.12083	3.87026	5.86866	7.48967	8.8756	11.0923	2.92875	10.6167	3.60249	8.97894	5.56919	5.80456	3.77454	6.08334	2.80945	4.97616	6.98504	8.44525	1.66569
PMA7G04169.1	0	0	10.9071	0	0	0.436046	0	0.449536	0	0.456708	18.6652	0	0.320629	16.3663	0	0.814419	1.30363	0	1.77242	0.561093	0.367627	1.29014	0.557445	0
PMA7G04369.1	52.0655	48.6676	71.999	31.5649	20.8999	38.5173	63.1771	44.7031	49.1311	81.3168	91.1223	43.6386	61.4235	59.7455	29.0744	40.8957	58.3132	36.3306	70.3756	38.7266	31.3917	70.3379	69.9528	28.3116
PMA7G04101.1	0	0.291506	0.528458	0	0	0	0	0	0	0	0.302386	0	0	0.589867	0	0	0.447566	0	0.785805	0	0	0.651322	0.372385	0.134808
PMA7G04224.1	0	0	0	0	0	0	0	0	0	0	0	0	0	0	0	0	0	0	0	0	0	0	0	0
PMA7G04341.1	68.7969	0	0	0	0	0	0	0	0	52.3866	0	0	0	0	0	0	0	0	0	0	0	0	0	0
PMA7G04351.1	0	0	0	0	0	0	0	0	0	0	0	0	0	0	0	0	0	0	0	0	0	0	0	0
PMA7G04055.1	3.50626	9.38353	5.28025	0	0	0.826184	0	0	2.8512	2.6527	4.01559	0	11.0095	0	0.862135	1.21261	1.76336	8.07786	2.05569	4.04194	1.24852	2.57482	3.30906	2.32434
PMA7G04026.1	6.70014	9.99461	6.37182	7.37651	5.09197	7.05702	6.55089	5.52754	9.72095	10.8852	12.775	12.5025	11.0342	8.20798	7.7971	10.5456	9.74129	4.81132	7.78361	4.11379	9.16329	8.82719	13.4859	6.38026
PMA7G04379.1	0	0	0	0	0	0	0	0	0	0	0	0	0	0	0	0	0	0	0	0	0	0	0	0
PMA7G03861.1	4.71207	4.81098	2.37147	1.51901	12.7114	26.5928	5.57354	14.6836	6.04188	1.45006	3.38248	6.12639	3.01399	5.55662	3.50674	1.29599	17.292	3.2088	50.5142	1.01927	0.733695	49.8252	1.46424	94.4162
PMA7G04396.1	0	0	0	0	0	0	0	0	0	0	0	0	0	0	0	0	0	0	0	0	0	0	0	0
PMA7G04247.1	0.959604	2.96913	8.81613	0.205236	0	0.209902	6.24696	0.544035	0.887383	1.12742	15.0702	0.190392	6.3092	1.08171	0.370602	3.8031	1.07298	3.38969	1.0165	3.31477	1.22055	0.987891	2.4734	0.14194
PMA7G04289.1	0	0	0	0	0	0	0	0	0	0	0	0	0	0	0	0	0	0	0	0	0	0	0	0
PMA7G04266.1	3.82068	4.52443	7.96582	2.22266	1.43168	1.63333	4.27824	1.46608	4.42454	4.58367	8.37868	2.10973	5.79303	4.28529	8.33478	4.13185	5.04794	2.42701	5.99461	2.96147	3.59377	6.1683	6.24128	4.94416
PMA7G04322.1	0	0	0	0	0	0	0	0	0	0	0	0	0	0	0	0	0	0	0	0	0	0	0	0
PMA7G04077.1	43604.2	17.07	7.78522	0	0	0	0.557688	0.926861	213.996	35.7702	1.05944	0	14.1625	66.6399	14.7163	0	0	0	1.25902	0.371576	0	0	1.4697	0
PMA7G04397.1	0	0	0	0	0	0	0	0	0	0	0	0	0	0	0	0	0	0	0	0	0	0	0	0
PMA7G04165.1	0	0	0	0	0.337038	2443.03	0	2244.52	0	0	0	0	0	0	0	0	173.446	1.30909	25.0937	0	0	49.3056	0	0
PMA7G03946.1	0	0	0	0	0	0	0	0.126936	0	0	0	0	0	0	0	0	0	0	0	0	0	1.34577	0	0
PMA7G03850.1	3.31663	6.01306	50.8994	1.03695	11.2492	10.1837	40.4213	34.5102	6.14191	4.61028	46.5359	3.09121	6.16515	3.05787	3.74299	14.173	15.591	18.5487	57.9737	27.1654	4.53821	13.3162	10.3706	2.9492
PMA7G04174.1	2.90854	5.55477	4.41768	1.937	1.23622	2.67321	2.1805	1.9685	3.34152	4.77617	5.82932	0.789873	4.99054	2.14372	3.17992	6.20613	5.2634	1.69586	2.95729	1.79125	6.44287	3.85413	4.78286	1.51624
PMA7G04186.1	0	0.589075	0.513734	0	0	0.270256	0	0	0	0	0	0	0.344119	0	0	0.317632	0.672422	0	1.1342	0.15602	0	1.69581	0	0
PMA7G03926.1	0	0	0	0	0	0	0	0	0	0	0	0	0	0	0	0	0	0	0	0	0	0	0	0
PMA7G04248.1	1.67785	4.84452	12.7716	0	0.980397	0.31824	11.4125	0.674521	1.22779	0.968393	24.3303	0	10.1649	1.63676	0.512323	5.39347	1.0431	4.66556	0.834193	4.55774	1.48343	1.01951	1.96788	0
PMA7G04125.1	10.9953	16.3036	21.9176	0.760523	0.712894	2.86347	3.77178	3.59138	5.55045	8.61125	18.613	0.380506	11.5814	5.06706	7.89939	12.8946	13.242	3.51561	12.5386	4.0007	10.6306	16.6608	7.87953	10.28
PMA7G03892.1	6.48749	0.24485	1.05029	0.298493	0.181854	0.297012	0	0.403215	0.324491	19.8628	1.1342	0.24035	0.545691	0.992022	0.552697	0.332732	0.232732	0	0	0.559455	0.256348	0.187062	0.874556	0
PMA7G03876.1	18.9254	8.17062	20.1262	19.2145	26.3464	4.76518	57.6649	15.9356	18.7068	14.4914	23.5829	40.1515	4.93946	19.5277	26.6306	1.35221	3.32321	4.34688	5.66304	6.06271	1.17231	6.69796	28.7656	29.8925
PMA7G03991.1	2.47238	2.97167	0.927857	0	0	0	0	0	0	0	0.53485	0	0.645191	0	0.4442	0.536872	0.203708	1.58928	0.373507	1.52524	0.477518	0.433885	0.441805	0
PMA7G04415.1	0	0	0	0	0	0	0	0	0	0	0	0	0	0	0	0	0	0	0	0	0	0	0	0
PMA7G03863.1	2.13394	2.07312	2.50897	0.29727	0.242442	0.988876	0	1.09648	2.03818	2.02426	2.29241	0.219464	2.87213	0.930715	1.47074	1.4242	1.3618	1.28985	1.52308	0.895137	1.18348	1.57219	2.13712	0.294415
PMA7G04063.1	18.5086	11.6697	9.61185	3.7402	1.82135	8.47518	14.5693	6.88407	8.67432	32.4059	33.0517	1.2768	11.5189	12.1373	8.74886	20.382	16.1793	2.10736	10.9878	4.9002	15.6506	12.13	39.4969	2.45898
PMA7G04290.1	0	0	0.178591	0	0	0	0	0	0	0	0	0	0	0	1.70258	0	0	0	0	0	0	0	0	0
PMA7G03866.1	4.07653	6.29753	7.76292	2.17302	1.54556	2.13383	5.21277	2.18887	8.38356	4.22802	9.27583	0.620495	8.81244	4.36975	1.45396	5.71474	3.96573	1.96562	3.60609	5.09097	4.39038	5.16723	11.7822	0.771468
PMA7G04036.1	18.1216	16.8591	19.6465	8.60974	6.18023	11.2663	11.2152	12.0937	16.62	21.1367	19.9143	7.94843	17.1439	11.5122	13.3059	15.4058	16.0726	9.07432	17.5005	7.49125	16.7063	15.7244	15.4601	12.4515
PMA7G03961.1	0	0.320885	0	0	0	0	0	0	0.294809	0	0	0	0.159405	0	0	0	0	0	0	0	0	0	0	0
PMA7G03860.1	0.155757	0	0	0	0	0	0	0	0	1.27565	0	0	0	0	0.232864	0	0	0	0	0	0	0	0	0
PMA7G03930.1	2.99098	2.9753	3.53658	1.90027	1.25278	2.22341	4.14881	2.4111	3.1728	5.49059	6.18029	2.11244	3.59762	2.20184	2.21687	2.86389	2.67918	1.81442	3.51913	1.94963	2.11247	3.69869	6.73036	1.44882
PMA7G03862.1	0.312305	0	0	0	0	0	0	0	0	1.30525	0	0.764863	0.18537	0	0	0.216077	0	0	0.69991	0	0	0.393589	0	0
PMA7G03831.1	0	0	0	0	0	0	0	0	0	0	0	0	0	0	0	0	0	0	0	0	0	0	0	0
PMA7G03916.1	0.314055	0	0	0	0	6.69241	0	9.63307	0	0	0	0	0	0	0	0	58.0001	0	18.6956	0	0	2.3024	0	0.57733
PMA7G04199.1	5.44365	12.3054	11.8901	5.36179	2.80183	4.75405	5.50839	4.29472	7.19458	9.4486	9.30225	0.716048	11.6945	4.27542	5.46512	8.78136	9.48929	6.55111	8.00655	5.86528	9.71598	9.25015	5.96551	3.39114
PMA7G04374.1	5.3331	5.7397	6.10996	1.18341	0.773721	2.18968	2.46225	2.36818	4.38689	6.72946	9.04995	1.36538	6.51547	3.07869	6.56629	3.19012	3.6577	2.62764	3.84557	2.13222	3.31933	4.68547	5.7968	2.06491
PMA7G04207.1	24.1474	48.8654	53.1508	5.87073	3.40928	10.1205	14.5345	11.9207	21.7541	31.3572	33.4707	2.64553	47.6202	14.9902	21.1239	18.4087	25.5381	20.0278	28.0629	19.5899	22.6621	35.6619	21.1534	6.71552
PMA7G04230.1	2.03783	4.11931	2.50052	7.59813	2.47478	4.61466	1.57541	3.78745	4.39714	4.48749	1.90856	2.89331	4.36844	5.20059	3.6861	9.10468	9.3719	1.40011	2.54489	1.16011	12.4758	4.79965	4.10359	6.39783
PMA7G03953.1	0	0	0	0	0	0	0	0	0	0	0	0	0	0	0	0	0	0	0	0	0	0	0	0
PMA7G03921.1	0	0	1.58467	15.4971	117.974	0	69.3192	0	0	0	4.48654	0	0	0	0	24.3917	0.416948	0	0	18.306	21.1005	0	10.5069	0
PMA7G04110.1	2.5995	3.28013	3.05171	1.31465	1.13639	2.13726	1.81854	1.81373	2.24469	3.13646	5.04366	2.08872	3.23061	1.65686	3.35383	3.04977	2.75113	1.80534	2.62712	1.53065	2.66742	2.53246	2.69942	2.17667
PMA7G04376.1	0	0	0	0	0	0	0	0	0	0	0	0	0	0	0	0	0	0	0	0	0	0	0	0
PMA7G03908.1	0	0	0	0	0	0	0	0	0	0.236873	0	0	0	0	0	0	0	0	0	0	0	0	0	0
PMA7G03839.1	17.6464	9.54526	8.17162	9.37294	9.73638	12.0381	15.9594	13.1217	29.2519	8.2898	15.4845	0	9.33958	21.3635	1.00743	3.52079	14.8406	13.8297	16.6798	28.9329	6.87782	40.4408	75.6795	18.0467
PMA7G04233.1	0.324531	0.165522	0	0	0	0	0	0	0	0	0	0.179755	0.794601	0	0.717914	0	0	0.399287	0	0.34609	0	0	0	0
PMA7G03852.1	3.52737	0	0	0	0	0	0	0	0	0	0	1.82473	0	0	3.06079	0	0	0	0	0	0	0	0	2.39665
PMA7G04167.1	4.60941	6.72782	8.0852	2.64369	2.03669	3.66507	4.36809	3.5495	7.5179	6.60856	7.95687	3.04507	8.26208	4.06851	3.8509	4.83507	3.55288	2.78831	5.60549	4.15471	2.24098	5.09185	8.22616	1.28509
PMA7G03896.1	0	0	0	0	0	0	0	0	0	0	0	0	0	0	0	0	0	0	0	0	0	0	0	0
PMA7G04108.1	0	0	0	0	0	0	0	0	0	0.282913	0	0	0	0	0	0	0	0	0	0	0	0	0	0.299841
PMA7G03995.1	0	3.41662	0.465008	0	0	0	0	0	0	0	1.54059	0	0.97801	0	0	0	0	2.43186	0.541696	0.539754	0.54978	0	0	0
PMA7G04231.1	11.8459	7.82893	12.984	14.7797	11.187	10.7581	18.1615	9.37209	5.60731	23.0896	16.5208	2.85229	9.35789	6.35326	12.1626	25.0983	21.7929	8.58712	16.9089	17.464	23.2674	12.9607	21.5601	1.18485
PMA7G04385.1	0	0	0	0	0	0	0	0	0	0	0	0	0	0	0	0	0	0	0	0	0	0	0	0
PMA7G03985.1	0	0	0	0	0	0	0	0	0	0	0	0	0	0	0	0	0	0	0	0	0	0	0	0
PMA7G03895.1	0.277353	0	0	0	0	0.307685	0	0	0	1.00652	0	0	0	0	0	0	0.244967	0	0	0	0	0.352967	0	0
PMA7G04047.1	0.564979	2.7815	1.50102	0	0	0.654776	0	0.61125	1.68063	0.592541	1.68956	0	3.09669	1.054	1.06443	0.401603	0.737382	1.36909	0.837898	0.78881	0	1.37612	0.595355	0.367593
PMA7G03959.1	0.841282	12.4537	3.64864	0.482682	0.924553	0.638589	3.34787	0.563185	5.11132	0.632078	10.6818	0.289262	1.22785	0	0	0.413096	1.13063	0.862444	0	4.6113	0.390169	0.340436	10.9833	1.46333
PMA7G04112.1	7.94678	10.304	11.8547	20.4213	9.91172	5.62867	8.22707	3.94431	10.1838	13.9024	11.9412	1.57101	12.2046	11.7383	5.3368	12.6802	9.04614	4.13632	4.97607	4.6048	18.9428	7.71332	13.9776	2.42211
PMA7G04074.1	0	0	0	0	0	0	0	0	0	0.250206	0	0	0	0	0	0	0	0	0	0	0	0	0	0
PMA7G04159.1	0	0	0	0	0	0	0	0	0	0.155316	0	0	0	0	0	0	0.376832	0	5.00866	0	0	0.64835	0	0
PMA7G03867.1	1.57688	2.0033	2.85135	1.0289	0.899139	1.97696	3.64786	3.42701	3.6997	3.28956	5.47771	2.04253	3.61067	2.94772	1.09857	2.73085	2.73444	1.27418	4.40745	3.28344	1.57178	5.90958	6.13775	1.34426
PMA7G03952.1	0	0	0	0	0	0	0	0	0	0	0	0	0	0	0	0	0	0	0	0	0	0	0	0
PMA7G04040.1	1.12976	0.648114	0.798355	1.36653	1.87428	1.51352	1.10248	1.40367	0.954467	1.92284	1.47821	0.263409	0.76387	0.402423	1.07908	1.69766	1.31865	0.359119	0.716932	0.393501	1.60003	0.796992	1.20677	1.75416
PMA7G04353.1	0	0.369882	0	0	0	0	0	0	0	0	0	0	0	0	0	0	0	0	0	0	0	0	0	0
PMA7G04021.1	0	0	0	0	0	0	0	0	0	2.40597	0	0	0	0	0	0	0	0	0	0	0	0	0	0
PMA7G04044.1	0	0	0	0	0	0	0	0	0	1.5383	0	0	0	0	0	0	0	0	0	0	0	0	0	0.275673
PMA7G04151.1	0	0	0	0	0	0	0	0	0	0	0	0	0	0	0	0	0	0	0	0	0	0	0	0
PMA7G04069.1	0	0	0	0	0	0	0	0	0	0	0	0	0	0	0	0	0	0	0	0	0	0	0	0
PMA7G04001.1	0	0	0	0.317124	0	0	0.259559	0	0	0.341752	0	0	0	0	1.12553	0	0.468267	0	0	0	0.232848	0	0.571174	0.952795
PMA7G04253.1	8.10098	8.33686	9.01674	2.57089	1.33116	5.02249	4.88425	5.02598	5.99962	10.9578	8.76106	2.6074	9.17734	5.42927	7.35462	7.46276	7.97973	4.68216	7.4301	4.55443	6.53718	7.21289	8.34331	1.53579
PMA7G04390.1	0	0	0	0	0	0	0	0	0	0	0	0	0	0	0	0	0	0	0	0	0	0	0	0
PMA7G04013.1	13.0502	3.83604	17.6749	8.88319	7.63035	38.8013	19.3975	54.0112	9.31927	12.7891	27.0914	6.67932	5.16336	12.9267	11.5709	8.32944	95.5409	8.16779	60.9162	11.8386	5.2968	44.5435	20.626	3.98797
PMA7G03940.1	0	0	0	0	0	0	0	0	0	0	0	0	0	0	0	0	0	0	0	0	0	0	0	0
PMA7G03851.1	0.860369	0.550931	1.54096	2.49902	1.14891	2.92875	1.59562	1.74343	0.716203	0.941128	1.52832	0	0.849201	0.491914	0.902237	3.97305	3.27349	4.09708	1.8692	2.84818	2.97064	1.63551	3.38512	0
PMA7G04129.1	0	0	0	0	0	0	0	0	0	0	0.217688	0	0	0	0	0	0	0	0	0	0	0	0	0
PMA7G04060.1	0	0	0	0	0	0	0	0	0	0	0	0	0	0	0	0	0	0	0	0	0	0	0	0
PMA7G04121.1	0	0	0	0	0	0	0	0	0	0	0	0	0	0	0	0	0	0	0	0	0	0	0	0
PMA7G04145.1	1.24665	13.2372	3.57791	0.290247	1.16358	0.829394	4.59218	1.13715	5.10865	0.642357	2.11914	0	11.3264	0.987056	0.141101	2.16016	0	10.5674	0.263681	6.82523	0.978411	0	1.97171	0
PMA7G04079.1	14.1011	16.7499	19.7676	9.0127	3.18857	6.97659	9.13111	7.05485	15.4421	22.7896	19.7457	6.48263	19.7344	12.5192	14.1559	12.3471	13.851	8.80706	14.4763	7.95333	14.843	14.9251	18.5373	4.81558
PMA7G03974.1	4.95097	0.661316	0.851086	1.68813	1.55881	0	0.990189	0.482133	1.2789	1.31555	1.78051	3.37376	1.22452	1.81646	0.702737	0.618894	1.10088	0.663225	1.23578	0.341773	1.28622	1.057	1.5683	4.41971
PMA7G04042.1	4.11619	9.89891	2.91243	1.59005	1.14503	2.42504	1.09353	1.78748	9.6715	9.43454	2.80894	2.62898	7.90451	4.15464	2.22398	1.95365	1.58198	4.7557	2.5904	3.17239	1.51579	2.1561	2.0225	21.9356
PMA7G03975.1	0	0	0	0	0	0	0	0	0	0.520916	0	0	0	0	0	0	0	0	0	0	0	0	0	0
PMA7G04209.1	3.46516	14.2213	18.5958	4.49239	2.30414	13.5646	10.824	14.6496	13.503	8.61436	28.9696	9.80503	14.6384	7.00586	9.63086	9.03886	22.6097	5.80766	22.8399	6.2608	9.35772	27.5907	16.4519	23.5635
PMA7G04435.1	13.6471	17.4163	21.1823	6.16421	4.39725	7.67897	8.86834	7.57455	12.8738	17.5069	27.2098	7.19834	19.0595	12.9935	15.4819	17.3265	16.6295	8.82581	15.474	8.75553	17.5245	19.2672	20.7527	5.21673
PMA7G04115.1	0.811679	2.72288	12.3796	0	0	0.511215	0.306188	1.51613	0.850599	0.322956	3.91471	0	1.9421	8.85321	0.190283	0	4.72017	0.620957	17.2188	0.664386	0	11.6315	1.86855	0
PMA7G04325.1	29.9826	24.0744	25.6921	34.6751	19.8414	26.6033	24.5585	27.3555	21.1507	45.2099	53.547	18.2545	24.3594	22.1923	30.8378	34.1345	35.0293	13.6647	31.7212	14.5928	43.6995	28.825	41.286	7.07154
PMA7G04017.1	0	0	0	0	0	0	0	0	0	0	0	0	0	0	0	0	0	0	0	0	0	0	0	0
PMA7G03956.1	0.272061	0.6111	1.14755	0	0	0	0.305257	0	2.3193	0	1.10745	0	1.3725	0	0	0.522152	0	0.932994	0.656557	0.64436	0	0.523946	0	0
PMA7G04372.1	15.9708	10.5517	21.5187	9.52809	5.9925	17.8178	4.91831	16.577	18.6709	34.9262	25.1345	10.814	9.33529	15.6784	7.95636	13.3495	19.1547	6.12497	21.3789	3.0523	7.57467	17.9225	14.8052	10.3647
PMA7G04352.1	5.53157	1.11284	3.71076	16.9025	10.1534	18.1266	11.2107	18.3887	0.513111	14.3987	4.68431	1.39285	0.881437	1.64628	3.83653	17.3113	22.0004	1.33595	13.4941	4.35336	16.549	11.0423	8.43397	0.712914
PMA7G03999.1	0	0	0	0	0	0.928576	0	1.68574	0	0	0	0	0	0	0.754464	0	0	0	0	0.273004	0	0.680284	0	0
PMA7G04244.1	0	0	0	0	0	0	0	0	0	0	0	0	0	0	0	0	0	0	0	0	0	0	0	0
PMA7G04370.1	0	0	0	0	0	0	0	0	0	0	0	0	0	0	0	0	0	0	0	0	0	0	0	0
PMA7G04360.1	1.29196	3.27068	6.32715	0	0	2.90989	0	3.02681	2.57644	0.645861	4.01551	1.05668	3.90588	1.39788	1.58161	0	12.4198	0.860055	14.6518	0.462195	0	18.739	0.358631	0.64064
PMA7G04368.1	16.7225	30.3001	39.6073	7.79716	6.6016	11.3518	24.0533	13.5935	14.361	26.2307	37.7514	3.58699	33.6777	19.2298	15.0998	18.1837	34.1611	24.1071	35.9248	20.0641	18.1227	39.665	19.7215	14.7832
PMA7G03847.1	0	0	0	0	0	0	0	0	0	0	0	0	0	0	0	0	0	0	0	0	0	0	0	0
PMA7G04358.1	0	0.25223	0	0	0	0	0	0	0	0.382927	0	0	0	0	0	0	0	0	0	0	0	0	0	0
PMA7G03853.1	0	0	0	0	0	0	0	0	0	0	0	0	0	0	0	0	0	0	0	0	0	0	0	0
PMA7G04084.1	1.23722	0.358551	0.670363	0	0	0.310793	0	0	0.361004	1.28829	0.794222	0	0.207622	1.24081	0.167211	0	0.702366	0.265466	1.8848	0	0	1.75834	0.249356	0
PMA7G04303.1	0	0	0	0	0	0	0	0	0	0	0	0	0	0	0	0	0	0	0	0	0	0	0	0
PMA7G04080.1	7.90224	7.7966	11.817	2.99467	2.20347	7.40297	4.7234	7.89113	5.52081	10.2377	9.80576	1.81646	8.25238	6.09443	5.90568	6.19903	10.3449	4.04171	9.53703	5.21549	6.10989	12.1445	6.26863	2.83144
PMA7G03869.1	1.47999	2.65118	3.30882	11.3117	5.13402	2.82052	5.66894	3.09118	2.88691	3.22889	6.54523	6.33717	2.69301	3.5305	7.45573	6.69394	5.55504	1.30809	2.64497	1.84814	7.4881	2.95388	9.60797	4.41131
PMA7G03968.1	0.522743	0	0.376813	0	0	0.934084	0	0.639576	0	1.02906	1.22828	0	0	0	0.428355	0.754734	0.890732	0	0.372049	0	0.456948	0.523385	1.13748	0
PMA7G03950.1	0.495694	0	0	0	0	0	0	0	0	1.33629	0	1.15826	0	0.295414	2.90273	0	0	0	0	0	0	0	0	4.28355
PMA7G04213.1	3.13157	141.055	6.59425	7.04801	54.8334	1.99713	73.0661	1.30881	68.4811	1.29954	5.23393	0.562049	115.602	1.57482	1.51308	22.0611	0.521149	134.106	7.6305	114.772	16.9345	0.319515	28.9241	0.557011
PMA7G04179.1	0	0	0	0	0	0	0	0	0	0	0	0	0	0	0	0	0	0	0	0	0	0	0	0
PMA7G03939.1	0	0	0	0	0	0	0	0	0	0	0	0	0	0	0	0	0	0	0	0	0	0	0	0
PMA7G04025.1	1.52937	5.02903	4.16837	2.27232	1.51577	1.52033	2.47413	1.56093	4.0481	4.15573	7.10516	1.5684	7.11065	2.56722	3.94409	5.52094	6.19305	3.06335	3.84538	2.32367	5.28416	6.45024	5.00284	3.32685
PMA7G03836.1	11.451	3.49773	3.21852	66.6269	37.4807	19.9045	33.4974	13.3903	2.46064	27.9057	9.21176	0.485561	3.29917	0	7.30403	46.6515	32.3076	1.48157	7.96657	2.81946	72.7253	8.43302	38.5083	1.69573
PMA7G04028.1	0	0	0	0	0	0	0	0	0	0	0	0	0	0	0	0	0	0	0	0	0	0	0	0
PMA7G03870.1	0.72827	2.88593	1.18573	0	0	1.3325	0	0	0	0.939259	2.21624	0	4.5479	0	1.17148	2.14147	0	1.2787	0	1.12589	1.47355	1.91527	0	0
PMA7G03989.1	4.677	2.68028	10.2096	4.06108	4.38564	3.11422	9.05645	3.11673	14.5417	4.26947	8.416	9.25149	7.90281	4.97447	8.93869	1.5925	1.27004	1.68065	2.32078	1.33525	2.1569	2.94529	11.7821	20.64
PMA7G03891.1	0	0	0	0	0	0	0	0	0	0	0	0	0	0	0	0	0	0	0	0	0	0	0	0
PMA7G04114.1	2.46441	4.06143	15.808	0	0	2.57503	0.686978	4.26153	3.31786	1.20209	13.115	0.314559	3.08018	28.5278	0.301797	0	8.62822	0.573319	25.3487	1.00099	0	16.8236	4.56299	0
PMA7G04249.1	1.9509	6.3953	16.3928	0.408683	2.9203	0.211771	32.163	0.407883	2.03587	0.865066	40.4551	0	11.8056	8.5617	0.405814	6.80497	0.828204	3.97877	0.558943	5.45496	1.43725	0.769168	1.49743	0
PMA7G04377.1	0	0	0	0	0	0	0	0	0	0	0	0	0	0	0	0	0	0	0	0	0	0	0	0
PMA7G04103.1	36.9898	36.6832	40.9445	23.0966	18.3301	25.6092	31.5342	21.9109	35.3681	49.4842	42.3817	22.4246	34.9734	29.1734	19.2936	25.4595	30.0634	24.7841	38.4469	19.9723	24.1292	33.7294	34.0615	43.6895
PMA7G04198.1	0.291816	0	0	4.00644	1.07912	0.878906	1.83127	0.96882	0	0.643892	0	0	0	0	0	3.86546	1.94985	0	0.30056	0	6.73898	0.918263	0.764292	0.424296
PMA7G04056.1	43.1317	88.4974	53.5355	8.34907	14.5908	39.2026	20.5653	28.8055	76.8285	49.7626	44.8237	2.19538	93.545	20.8408	8.76147	29.5115	36.3192	49.1482	36.6048	38.1212	19.9292	45.1281	44.955	6.09203
PMA7G03984.1	0	0	0	0	0	0	0	0	0	0	0	0	0	0	0	0	0	0	0	0	0	0	0	0
PMA7G03970.1	1.82528	0.584098	2.66751	6.71518	1.45484	2.80623	2.23197	2.27599	0.879748	2.11481	5.15549	0.834521	0.83559	6.72897	3.4253	6.12017	6.98367	0.207692	5.48625	0.432028	13.3687	7.09749	9.06862	1.15167
PMA7G04316.1	3.32559	0	1.03598	0	0	0	0.782788	0.384691	0	4.74206	2.67821	3.18042	0.556753	0	0.776146	0.641016	0.478594	0.435219	1.09691	0.581706	0.856714	0.817007	0	1.70771
PMA7G03834.1	0	0	0	0	0.946179	0	0	0	0	2.1421	0	0	0	0	0	0	0	0	0	0	0	0	0	0
PMA7G03932.1	0	0	0	0	0	0	0	0	0	0	0	0	0	0	0	0	0	0	0	0	0	0	0	0
PMA7G04279.1	11.452	25.8643	26.0575	17.1119	7.56202	9.54048	18.2049	10.2878	23.1379	21.2906	24.3745	7.10141	28.569	14.8051	11.5165	23.2744	19.668	14.6766	21.5896	14.24	21.5345	21.5804	23.0958	9.18943
PMA7G03873.1	0.318952	0.208049	0.224398	0	0	0	0	0	0.155541	0.214051	0.221051	0	0.205997	0.146186	0.225831	0.229089	0.241334	0	0	0	0.330189	0.198496	0.203438	0.169569
PMA7G03973.1	1.53698	1.31581	0.798851	0.192707	0	0.325975	2.18379	0	0.943617	1.53254	3.03944	3.54187	0.788238	0	1.92109	0.911467	0.36922	1.48768	1.28584	0.408571	0.397504	0.565974	3.0086	2.56169
PMA7G04270.1	0	0	0	0	0	0	0	0	0	0	0	0	0	0	0	0	0	0	0	0	0	0	0	0
PMA7G03988.1	0	0	0	0	0	0	0	0	0	0	0	0	0	0	0	0	0	0	0	0	0	0	0	0
PMA7G03827.1	11.9272	1.06387	1.12956	2.82043	5.90514	9.03154	3.99702	7.81565	0.810047	4.62143	1.80382	0.258926	0.728086	1.99911	0.398145	29.9236	12.5524	1.99386	4.2664	7.29517	23.1037	2.08999	4.33721	2.79109
PMA7G04082.1	0.98315	1.61234	1.15279	0.860724	0.389831	0.440948	1.42406	0.361739	3.46792	1.15245	2.13978	0.191168	3.8759	0.738474	0	1.09556	0.329771	1.58082	0.635315	1.68411	0.528715	0.225262	2.10708	0
PMA7G04342.1	14.4512	59.9128	40.1165	3.18968	1.5701	7.04737	12.4436	11.8463	34.0503	14.5929	65.335	11.4588	57.4972	13.242	18.9376	9.76922	11.3994	32.8619	17.7232	15.6505	10.5584	19.1016	38.42	17.555
PMA7G03948.1	26.3684	2.01947	0.555409	7.21355	2.4518	5.72576	5.94501	7.34283	0.959103	6.55085	2.5758	0	1.23269	1.82937	0.765391	5.70727	6.50925	3.36878	3.64516	3.76759	6.17423	5.65683	3.55279	0
PMA7G04095.1	0.515731	0.635019	0.513611	0.278656	0	0.267175	0	0.282769	0.741017	0.436256	0.658104	0	0.909389	0.202524	0.47205	0.970471	0.623575	0.573366	0.425817	0.254573	0.890267	0.332876	1.01153	0.72168
PMA7G04094.1	0	0	0	0	0	0	0	0	0	0	0	0	0	0	0	0	0	0	0	0	0	0	0	0
PMA7G03949.1	7.24478	20.4364	13.649	21.3774	7.23457	5.68451	22.2432	6.1422	13.4321	15.4033	20.3585	5.14483	24.4711	5.21267	10.7676	31.9705	12.391	22.7496	11.0552	25.3313	16.6791	10.1518	25.9858	7.5547
PMA7G04039.1	0	0	0	0	0	0	0	0	0	0	0	0	0	0	0	0	0	0	0	0	0	0	0	0
PMA7G03829.1	5.6676	14.1784	7.32731	8.44436	10.7742	4.85487	8.47766	4.997	11.8432	6.82461	10.3985	18.5017	11.0043	4.1985	28.6397	11.3856	5.55105	2.40102	5.75445	10.1566	7.9345	5.29727	9.63976	12.0793
PMA7G04212.1	2.38692	7.73338	5.50358	0	0	1.36678	3.53903	0	4.61938	1.81514	4.42793	0	10.7418	0	1.95512	5.83276	2.07619	2.75348	2.11123	4.14266	2.95079	1.42093	1.56632	4.10884
PMA7G03846.1	0	0	0	0	0	0	0	0	0	0	0	0	0	0	0	0	0	0	0	0	0	0	0	0
PMA7G03965.1	3.78816	6.42704	5.15197	0	0	2.52511	2.2798	1.67643	3.58425	4.81058	6.929	1.99273	5.80289	1.23837	2.66412	1.86476	3.67494	2.96023	2.6623	1.80007	1.92588	3.10113	2.02771	5.21727
PMA7G04014.1	58.0888	65.8091	92.9194	36.4313	25.9771	44.6851	32.5418	41.6423	51.2546	68.1752	74.0916	47.3917	63.6433	67.3639	58.4656	38.8848	53.9875	36.349	64.1398	30.0509	51.7967	82.1014	59.0468	26.0492
PMA7G04006.1	0	0	0	0	0	0	0	0	0	0	0	0	0	0	0	0	0	0	0	0	0	0	0	0
PMA7G04404.1	3.0602	2.70825	2.95323	0.930024	0.335612	1.76441	1.83243	1.68243	1.42071	3.38063	2.24854	0.306435	2.77618	1.86868	2.02339	3.05433	3.19972	1.49942	2.39532	1.41477	3.62559	2.61346	1.86107	0.982142
PMA7G04309.1	0	0	0	0	0	0	0	0	0	0	0	0	0	0	0	0	0	0	0	0	0	0	0	0
PMA7G04136.1	33.7165	8.46546	21.4247	41.6947	24.5786	72.7495	29.2078	74.2557	7.18493	110.02	41.8929	3.92552	8.6678	21.6886	21.5111	95.6327	108.625	5.41302	70.5076	11.9766	133.366	50.8012	51.0383	5.10922
PMA7G04093.1	1.69864	2.57243	2.28129	0.336549	0.427502	3.80354	1.35076	4.27882	2.59006	1.84996	2.24982	1.5462	2.24241	1.05873	1.61422	1.04303	1.71418	1.83764	1.93562	1.30953	0.861396	1.88633	2.21781	7.02671
PMA7G03865.1	0.44168	2.75736	1.70668	0	0	0.162734	0	0.259903	1.55234	0.139377	1.61963	0	3.51722	0.859919	0.172947	0.19133	0.532259	0	0.799863	0.258212	0.151027	1.08479	0.357267	0
PMA7G04324.1	0	0	0	0	0	0	0	0	0	0	0	0	0	0	0	0	0	0	0	0	0	0	0	0
PMA7G04007.1	52.984	24.5732	389.759	11.5693	13.9447	161.679	31.7576	195.481	26.3345	65.5176	349.187	7.39976	33.38	21.9055	15.4983	9.11003	121.027	22.9084	400.468	55.8201	4.30972	130.994	27.9123	4.42339
PMA7G04310.1	2.18888	0	0	0	0	0	0	0	0	0.140573	0	0	0	0	0	0	0	0	0	0	0	0	0	0
PMA7G04130.1	679.363	0.263288	11.4452	0.700425	3.68966	0.43535	0.696972	0.458292	3.63006	94.5612	7.55213	0.132319	0	1.04469	0	0.656118	1.71517	0	1.52451	0.997895	0.400541	1.04215	2.27261	0.559012
PMA7G04394.1	12.962	1.27994	4.19236	37.5128	21.3841	14.9189	17.8886	13.6889	0.785092	23.7244	8.93864	14.8923	1.50388	4.39511	12.7258	43.7878	22.9176	1.62107	11.0409	7.74056	63.2884	11.1895	24.3627	5.43918
PMA7G04238.1	40.2323	23.9605	45.4052	35.2567	21.3205	16.5681	29.9083	19.6187	15.4857	29.7288	51.7027	19.6499	23.4577	24.7806	34.6297	24.752	33.2845	16.3766	25.1839	19.4635	36.1035	30.9284	35.2154	7.98736
PMA7G04326.1	0	0	0	0	0	0	0	0	0	0	0	0	0	0	0	0.148055	0	0	0.746812	0	0.296063	0.654271	0	0
PMA7G04138.1	0	0	0	0	0	0	0	0	0	0	0	0	0	0	0	0	0	0	0	0	0	0	0	0
PMA7G03844.1	0	0	0	0	0	0	0	0	0	0	0	0	0	0	0	0	0	0	0	0	0	0	0	0
PMA7G04104.1	22.9103	26.3859	68.4236	21.6323	16.0174	26.6483	22.6662	27.5411	19.3651	25.6179	50.7255	9.26909	31.9849	14.8896	13.2599	20.7526	28.7416	18.0244	28.8521	18.7638	28.1444	23.2116	29.9421	20.9892
PMA7G03967.1	0.207398	0	0	0	0	0.168937	0	0	0	0.365222	0	0.335434	0	0	1.23432	0	0	0	0	0	0	0	0	0
PMA0G00036.1	0	0	0	0	0	5.97461	0	11.9552	0	0	0	0	0	0	0	0	11.2416	0	7.82237	0	0	1.07105	0	0
PMA0G00027.1	0	0	0	0	0	0	0	0	0	0	0	0	0	0	0	0	0	0	0	0	0	0	0	0
PMA0G00031.1	1.21654	0.521025	1.01977	0	0	0	0	0	0	0.304456	0.752281	0	1.6129	0	0.399107	0.212595	0	0.552662	0.270415	0.483469	0.174309	0.4376	0	0
PMA0G00035.1	0	0	0	0	0	0	0	0	0	0	0	0	0	0	0	0	0	0	0	0	0	0	0	0
PMA0G00029.1	0	0	0	0	0	0	0	0	0	0	0	0	0	0	0	0	0	0	0	0	0	0.179745	0	0
PMA0G00025.1	0	0	0	0	0	0	0	0	0	0	0	0	0	0	0	0	0	0	0	0	0	0	0	0
PMA0G00026.1	0	0	0	0	0	0	0	0	0	0	0	0	0	0	0	0	0	0	0	0	0	0	0	0
PMA0G00028.1	0.200495	0	0	0	0	6.48471	0	9.92808	0	0	0	0	0	0	0	0	21.1911	0	8.74998	0	0	4.706	0	0.248765
PMA0G00030.1	437.341	620.35	608.428	916.181	651.165	534.324	572.799	532.668	243.274	333.094	913.687	224.723	481.745	531.022	1134.07	2067.02	1606.36	442.469	589.232	381.781	1636.64	756.477	568.112	717.089
PMA7G05938.1	2.84833	3.83543	0.440936	0	0.976335	0.324512	3.52559	0.516464	1.78443	5.7197	0	0	1.36321	0.310257	0	0.76949	0.181101	5.01481	0.792454	6.6561	0.485939	0.614084	3.19022	0.489958
PMA7G06285.1	0	0	0	0	0	0	0	0	0	0.279573	0	0	0	0	0	0	0	0	0	0	0	1.18831	0	0
PMA7G06148.1	0	0	0	0	0	0	0	0	0	0	0	0	0	0	0	0	0	0	0	0	0	0	0	0
PMA7G05937.1	0	0	0	0	0	0	0	0	0	0	0	0	0	0	0	0	0	0	0	0	0	0	0	0
PMA7G05950.1	0	0	0	0	0	0	0	0	0	0	0	0	0	0	0	0	0	0	0	0	0	0	0	0
PMA7G06165.1	0.629499	0	0	0	0	0	0	0	0	0.26637	0.111374	0	0	0	0	0	0	0	0	0	0	0	0	0.474637
PMA7G06317.1	0	0	0	0	0	0	0	0	0	0	0	0	0	0	0	0	0	0	0	0.322464	0	0	0	0.201948
PMA7G06267.1	1.1549	0	0	0	0	0	0	0	0	1.12651	0	0	0	0	0	0	0	0	0	0	0	0	0	0
PMA7G06453.1	0	0	0	0	0	0	0	0	0	0	0	0	0	0	0	0	0	0	0	0	0	0	0	0
PMA7G06448.1	0	0	0	0	0	0	0	0	0	0	0	0	0	0	0	0	0	0	0	0	0	0	0	0
PMA7G06182.1	5.79853	10.851	12.047	9.13596	4.77879	6.79134	7.14784	5.64875	8.32047	10.2052	17.1711	5.38889	11.5921	9.71542	11.4879	18.1009	11.3513	6.04298	8.32189	5.22888	18.7803	10.197	15.4307	4.88558
PMA7G06353.1	11.3728	159.209	68.9865	40.044	69.8847	1.79839	68.388	1.72233	112.836	10.5524	42.849	0.378031	208.341	16.8765	0.567958	83.9331	0.823657	328.119	6.71062	253.018	48.6795	0.3394	71.0505	0
PMA7G06260.1	0	0	0	0	0	0	0	0	0	0	0	0	0	0	0	0	0	0	0	0	0	0	0	0
PMA7G06245.1	0	0	0	0.696331	0.440325	0	0.398141	0.240446	0	0	0	0	0	0	0	0.940278	0.240231	0	0.204218	0	0.46745	0.420827	0	0
PMA7G06369.1	442.142	563.002	867.862	696.194	560.179	655.91	654.825	772.076	436.412	521.193	816.025	229.488	362.732	1109.28	271.94	375.046	801.956	495.98	1095.89	440.046	449.879	838.423	431.478	262.69
PMA7G06180.1	35.2994	24.6812	46.0557	18.5044	7.05729	14.8542	14.826	17.3008	18.1034	37.9673	41.4006	17.3489	26.8536	38.1478	18.1716	15.2153	60.4169	19.5843	79.5547	13.8371	12.3976	70.0024	18.3485	14.6557
PMA7G06310.1	0	0	0	0	0	0	0	0	0	0	0	0	0	0	0	0	0	0	0	0	0	0	0	0
PMA7G06106.1	4.07681	4.87131	4.62562	1.05425	1.4735	2.03557	0.991634	0	7.37339	4.22699	4.53602	1.64203	5.63819	3.50325	3.64095	1.63814	0.70823	1.85516	0	0	1.00714	1.96939	2.71834	3.58494
PMA7G06388.1	0.82058	4.31453	13.8904	62.3816	8.52667	11.8694	143.88	12.3225	15.1997	9.31581	16.4017	15.2306	9.69191	17.8241	28.041	3.70563	40.6154	8.19683	34.6448	43.9385	5.3615	38.5398	283.649	59.7897
PMA7G06270.1	0.944702	4.91447	0.312665	3.37014	2.73427	0.871112	1.00929	0.746652	2.90892	3.35297	1.10064	0	7.1159	0.96543	0.646704	4.00127	1.92875	5.34344	2.49104	5.55386	8.27196	2.39631	4.50682	0.346995
PMA7G06012.1	12.8008	13.4264	18.1121	2.09209	2.27226	4.85381	7.80481	6.32133	9.58525	15.7333	18.9904	2.81513	16.4093	4.87464	12.6197	16.2996	15.666	8.60556	15.4153	7.97963	7.73209	17.2087	19.0187	6.06112
PMA7G06371.1	0	0	0	0	0	0	0	0	0	0.267349	0	0	0	0	0	0	0	0	0	0	0	0	0	0
PMA7G06446.1	0.564089	0	0.413879	0	0	0	0	0	0	0.419851	0.256866	0	0	0	0	0.751433	0.382928	0	0.535692	0	0.254496	0	0	0
PMA7G06415.1	0	0	0	0	0	0	0	0	0	0	0	0	0	0	0	0	0	0	0	0	0	0.504168	0	2.36913
PMA7G06380.1	24.8731	30.6401	23.7337	62.1719	32.8966	45.932	24.3423	40.0642	17.6521	36.7161	18.2407	35.2405	20.703	32.1505	40.0623	94.6777	72.5012	16.9828	25.2704	19.1844	100.162	35.5147	24.0257	63.3583
PMA7G06384.1	1.32937	0.971323	1.28482	3.33904	2.81047	1.81774	3.36498	1.54551	1.52983	2.18309	3.11595	11.7566	1.04401	24.4202	6.72375	1.36583	1.49473	0.701827	1.51333	0.942454	1.78712	1.95431	3.23292	10.7062
PMA7G06019.1	12.6095	57.1781	14.0682	59.9114	113.087	9.82043	84.2589	7.06142	68.4332	13.342	12.0712	1.65341	58.3287	4.57432	4.62928	72.6589	1.93917	82.5359	2.64037	86.7896	46.4437	0.542782	41.2255	1.00505
PMA7G06153.1	0	0	0	0	0	0	0	0	0	0	0	0	0	0	0	0	0	0	0	0	0	0	0	0
PMA7G06407.1	0	0	0	0	0	0	0	0	0	0.273117	0	0	0	0	0	0	0	0	0	0	0	0	0	0
PMA7G05936.1	0	0	0	0	0	0	0	0	0	0	0	0	0	0	0	0	0	0	0	0	0	0	0	0
PMA7G05958.1	0	0	0	0	0	0	0	0	0	0	0	0	0	0	0	0	0	0	0	0	0	0	0	0
PMA7G05995.1	0	0	0	0	0	0	0	0	0	0	0	0	0	0	0	0	0	0	0	0	0	0	0	0
PMA7G06143.1	4.36935	2.02893	2.84364	23.0127	12.2208	10.1251	18.6197	11.3318	1.73236	11.074	5.43252	4.55558	1.78965	3.33863	10.6804	32.7996	14.9859	0.835512	4.77995	5.08026	28.2681	3.44798	10.3487	2.80618
PMA7G06037.1	4.83472	0	0.122236	0.646781	0	1.31805	1.08998	1.35194	0.542509	0.409812	0.382042	19.245	0	6.00301	31.6887	0.446525	0.951395	0.232727	0.950674	0.292328	0	3.35204	0.72181	14.6492
PMA7G06150.1	0.344123	0.942296	1.41457	0	0	0.585202	0	0.775575	0.438548	0.213689	1.73913	0	1.03683	2.48133	0.134573	0.239333	1.01023	0.3003	1.39785	0.317664	0	2.136	0.451724	0
PMA7G05957.1	54.3421	55.4674	70.4217	40.0677	31.8	77.5281	67.5323	98.5297	37.8789	41.6387	106.76	3.7379	44.8189	40.067	13.6796	61.8016	100.185	36.5893	73.0033	34.1429	56.1557	71.7444	62.9366	3.47179
PMA7G06052.1	0.296219	0	0	0	0	0	0	0	0	0.96584	0	0	0	0	0	0	0	0	0	0	0	0	0	0
PMA7G06006.1	3.7162	3.06517	8.64727	15.4465	2.71499	4.35697	7.17246	4.34201	4.88338	11.8007	7.13102	7.73127	11.7273	10.5017	11.9879	8.9458	10.5081	5.84732	10.0064	6.15267	18.7348	14.0274	26.1702	3.42739
PMA7G06078.1	8.17821	19.0425	7.6208	5.26597	2.34828	7.13397	4.01445	8.61334	9.89348	3.84309	5.42519	0.969339	20.412	3.37946	3.77471	4.21854	6.92035	7.60186	10.578	6.2852	2.09408	10.5778	3.9302	1.85811
PMA7G05966.1	4.96881	6.08134	7.23573	3.55365	1.96189	4.48142	5.96595	3.80228	4.87298	7.8522	8.82762	1.56416	5.97784	3.09621	5.19968	9.37749	7.85143	3.65627	5.97476	3.6157	9.19989	7.09755	7.85729	6.50635
PMA7G06434.1	35.2302	1.33588	1.38707	32.613	13.9884	0	13.2554	0	0.455144	19.6279	3.58784	0.43994	1.49783	0.60678	3.20703	14.456	0.264545	3.48263	0	7.26724	11.6453	0	6.01133	0
PMA7G06195.1	0	0	0	0	0	0	0	0	0	0	0	0	0	0	0.138309	0	0	0	0	0	0	0	0	0
PMA7G05923.1	0	0	0	0	0	0	0	0	0	0	0	0	0	0	0	0	0	0	0	0	0	0	0	0
PMA7G06160.1	4.25036	1.05556	1.23678	0.252072	0	0	0	0	0.430404	4.90407	0.725193	0.170346	0.853115	1.59469	0.328996	0.216823	0.203531	0	0	0	0	0.170646	0.303602	0.244703
PMA7G06139.1	17.7808	31.0799	88.336	10.5118	25.735	17.1079	28.4085	23.3429	27.5829	34.123	58.1251	5.91379	32.5274	14.9019	9.792	7.67081	17.5315	20.8155	24.8887	10.2272	4.45731	17.0166	11.4009	14.1148
PMA7G06259.1	0	0	0	0	0	1.25058	0	1.4714	0	0	0.251731	0	0	0	0	0	1.89767	0	1.00761	0	0	1.56335	0	0
PMA7G06184.1	4.63248	5.35942	3.42762	1.87974	2.01379	3.82689	3.65457	2.97589	4.58094	5.24302	8.20685	3.1853	3.41419	1.72711	2.37527	6.08338	3.08269	1.90802	3.40752	1.06345	4.56448	2.2958	11.7466	5.33156
PMA7G06138.1	0.656692	0.822804	0.714789	0.297778	0.300513	0.377863	0.531777	0.252344	1.15665	0.750305	1.98436	1.19943	0.776841	0.449949	1.4425	0.893294	0.447856	0.212954	0.154371	0.259355	0.978762	0.396815	1.7885	1.69133
PMA7G06136.1	165.197	334.816	326.995	363.393	287.108	337.317	357.204	315.802	399.915	471.603	358.774	435.979	258.382	279.285	330.011	313.332	430.964	336.968	343.138	250.17	287.129	359.586	401.952	259.486
PMA7G06017.1	2.18711	0	0	0	0	0	0	0	0	2.29497	0	0	0	0	0.359154	0	0	0	0	0	0	0	0	0
PMA7G06444.1	3.56623	65.08	14.5954	51.2835	78.0861	5.61681	56.6306	4.39297	67.9256	4.73834	12.7141	4.21729	65.2526	7.62649	3.37394	84.032	1.95374	53.6083	5.51499	86.038	37.0108	2.35801	31.2179	9.88943
PMA7G05952.1	0	0	0	0	0	0	0	0	0	0	0	0.294439	0	0	1.6554	0	0	0	0	0	0	0	0	0
PMA7G06374.1	0.271581	0	0	0	0	0.723845	0.16271	1.97157	0	0	0.251944	2.80732	0	0.478541	0.355379	0	0.189421	0	0.23602	0	0	0	0	2.39022
PMA7G06031.1	1.73323	1.08238	1.70512	1.54918	1.60175	1.54943	1.7862	1.43558	1.3516	2.74129	2.01763	0.632654	1.28612	1.30144	0.965218	1.82575	1.81252	0.774189	1.39692	1.21352	2.00358	1.78084	2.55931	4.51699
PMA7G06419.1	4.48656	9.51776	7.65921	8.73058	8.94142	24.999	18.7088	13.8427	14.634	6.8962	6.44393	2.27139	26.7038	8.62395	6.92428	2.31882	8.49034	7.87477	11.5857	16.5075	3.20788	16.8838	27.204	48.6549
PMA7G06223.1	52.4359	3.98635	24.0826	6.33857	13.1581	121.875	40.2806	127.529	8.36485	16.4291	26.3652	5.92557	4.05704	38.9041	7.42943	19.4219	88.5085	29.0448	61.3077	55.0866	8.10685	70.6775	46.3538	263.762
PMA7G06385.1	6.64299	29.3652	9.96237	29.1474	20.0821	6.37652	25.4431	5.37656	18.5888	8.75202	11.4779	4.12326	22.7551	7.88393	7.03993	34.715	10.2957	31.0107	6.77626	35.1221	21.1951	7.90347	18.5907	6.90045
PMA7G06277.1	1.17338	10.4675	10.0976	0	0	0.579327	2.30897	0.815681	2.23011	5.31068	5.98942	0.378442	9.54472	1.76213	6.80599	4.36721	5.48354	5.27863	6.51742	4.32516	5.55315	6.60745	3.49913	9.89728
PMA7G06372.1	18.3992	18.5018	16.5292	34.4271	20.7	34.1385	17.4465	29.7516	17.5915	28.9367	20.6009	13.9323	12.9182	15.9281	14.9193	60.7076	34.6576	8.31556	16.1105	10.2057	78.4112	24.1221	33.949	30.3085
PMA7G06192.1	0	0	0	0	0	0	0	0	0	0	0	0	0	0	0	0	0	0	0	0	0	0	0	0
PMA7G06347.1	94.5699	539.311	175.859	11.6782	36.4242	7.61896	33.5857	4.27419	556.738	95.1369	175.318	14.2016	564.777	77.2604	6.76278	65.2659	2.66393	245.964	44.7687	228.987	43.9095	2.23061	130.826	7.83955
PMA7G06275.1	269.085	252.202	284.013	1165.21	766.769	651.562	507.498	587.872	211.007	427.425	381.528	318.923	195.067	311.402	390.192	1194.63	787.385	149.64	305.112	264.294	1419.85	453.336	840.634	349.669
PMA7G06224.1	2.4207	0	0.267774	7.28959	1.96848	1.08485	4.04379	0.794614	0.173034	1.91613	1.42771	1.34399	0.166409	0	11.1263	7.05174	5.00243	0.284803	1.49357	0.229987	11.3434	3.8573	4.78033	1.16103
PMA7G05973.1	0	0	0	0	0	0	0	0	0	0.469148	0	0	0	0	0	0	0	0	0	0	0	0	0	0
PMA7G06036.1	1.83955	2.27936	2.27565	1.19193	0.604824	0.636542	0.990781	0.741556	2.70015	2.25132	2.52989	7.19768	2.90504	1.68206	6.61968	0.598787	0.688176	1.83785	0.577773	0.665688	0.328448	0.870842	1.8443	4.96129
PMA7G06296.1	0.45292	0	0	0	0	0	0	0.267928	0	0	0	0	0	0	0	0	0	0	0	0	0	0	0	0
PMA7G06168.1	0.381755	0.239215	0.310006	0.894661	0.596694	2.07668	1.40768	1.29609	1.55562	6.23782	2.71835	2.54729	0.22214	0.324955	0.388141	3.3917	2.31594	1.19818	2.35488	0.353507	0.267529	0.955745	5.50896	1.65313
PMA7G05948.1	0.297792	0.179608	0.41094	0	0	0	0	0	0	0	0.381299	0	0.304696	0	0	0.270894	0.15437	0	0	0.169195	0.172632	0	0.387496	0.621236
PMA7G06100.1	21.5364	64.887	25.7426	53.4822	60.2363	15.1857	45.447	16.4861	76.3647	22.4488	21.9447	11.3272	50.8208	13.1577	9.0361	87.5905	11.8483	45.1978	13.2193	76.1904	52.188	11.5989	27.1051	22.9525
PMA7G06001.1	0	0	0	0	0	0	0	0	0	0	0	0	0	0	0	0	0	0.175083	0	0	0	0	0	0
PMA7G06413.1	2.21878	0.778265	6.67707	17.6911	13.057	12.0528	18.3987	10.5405	1.04387	3.45886	9.59839	0	1.34752	5.79921	0	8.43425	6.335	1.48969	7.71334	2.73595	4.35797	3.54861	4.42557	0.307622
PMA7G05920.1	0	0	0	0	0	0	0	0	0	0	0	0	0	0	0	0	0	0	0	0	0	0	0	0
PMA7G06327.1	0.318486	0.837373	1.68131	0	0	0.271494	0	0	0.503762	1.64351	0.593098	0.207447	0.626935	0.518098	1.04944	0	0.269659	0	0.626022	0	0	1.23739	0	15.1023
PMA7G06032.1	0	0	0	0	0	0	0	0	0	0	0	0	0	0	0	0	0	0	0	0	0	0	0	0
PMA7G06408.1	0.276484	0.163009	0.185929	0	0	0	0	0	0	0	0.194743	0	0	0	0	0	0	0	0	0	0	0	0	0
PMA7G06043.1	1.40863	0	0	0	0	0.243085	0	0.260344	0	1.11071	0	0.228292	0	0	3.23769	0	0	0	0	0	0	0	0	0
PMA7G06449.1	0	0	0	0	0	0	0	0	0	0	0	0	0	0	0	0	0	0	0	0	0	0	0	0
PMA7G06273.1	1.85682	0.678348	0.801466	0	1.12982	2.27595	1.9483	13.024	0	1.11544	1.69428	0	0	0	0	0	8.18305	0	37.5169	0	0.282877	11.3127	0.343106	0
PMA7G06131.1	1.11448	0.461839	0.565531	0	0	0	0	0.171575	0.20315	0	0.562835	0.289188	0.278168	0.129642	0.115116	0.250706	0.199294	0.366422	0.251937	0	0.154177	0	0.347871	0
PMA7G06060.1	1.21097	2.59367	1.71975	1.3573	1.32456	1.38349	2.25315	1.18019	4.40964	2.37948	1.75941	1.14822	4.16576	1.42828	2.6087	2.66749	2.18912	3.05151	2.32946	2.35673	2.78833	2.14395	5.10455	5.04686
PMA7G06323.1	0	0	0	0	0	0	0	0	0	0	0	0	0	0	0	0	0	0	0	0	0	0	0	0
PMA7G06169.1	0	0	3.09751	0	0	0	0	0	0	0	1.62043	0	0.231242	0	0	0	0.489003	0	1.34615	0.126235	0	0.952524	0.196546	0
PMA7G06113.1	4.61375	1.25717	1.37617	13.0821	4.98413	8.45417	6.25838	5.72996	1.06372	6.90391	2.08142	0.447042	1.53462	2.32675	3.56678	20.29	14.5701	0.739751	4.01158	0.661313	28.903	9.75685	5.87196	1.20132
PMA7G06278.1	49.0229	48.5222	47.7066	27.8965	17.2342	18.8254	35.3331	17.3627	36.0715	75.2732	254.47	34.2354	41.2215	32.9877	47.9867	47.5739	32.999	18.3835	32.9554	18.8351	66.5063	38.3983	83.0013	32.2624
PMA7G06197.1	0	4.82839	1.82852	0	0	0	0	0	6.86886	0	0	0	15.9153	0	0	0	0	0	0	0	0	0.413186	0	0
PMA7G06399.1	1.14046	6.89176	46.6762	0	0.752169	5.31384	1.20106	10.6564	1.03525	0.614291	21.2176	3.78463	2.52848	13.8906	8.35386	0.34853	47.6172	0.170932	30.7548	1.13468	0.151287	57.3041	0.934583	1.30574
PMA7G06095.1	22.9186	1.30042	2.2583	96.649	58.9421	65.4411	85.4258	78.2135	3.62452	57.6969	16.7668	15.238	2.04511	0.900195	28.6111	66.5459	41.0763	5.45721	22.1743	17.1516	82.5703	16.6321	68.6944	12.8409
PMA7G06435.1	2.51165	3.62365	3.109	1.51115	1.27523	3.43172	4.58317	3.729	2.68334	3.02195	4.42816	0.867035	2.98654	1.29792	2.52149	6.32038	3.9629	2.25229	2.9447	2.13685	4.93956	2.36207	4.16995	3.8772
PMA7G06069.1	1.48926	0	0	0	0	0	0	0	0	1.02615	0	0.377538	0.186756	0.642712	0.457301	0	0	0	0	0	0	0	0.753117	0.616234
PMA7G06103.1	2.48522	2.08646	1.83647	6.44566	1.82945	2.84242	2.13951	2.01094	2.09629	4.47981	2.67092	1.51243	2.31628	2.68803	3.42873	5.57451	5.2488	0.857267	2.47242	1.01734	7.7384	3.76802	3.85388	0.799911
PMA7G06281.1	19.8579	56.832	42.4495	15.2932	18.7988	15.437	24.9907	16.0264	51.6486	25.3439	37.342	26.9211	57.2606	18.95	11.4545	29.2789	26.8599	53.8093	30.0606	38.6374	21.3078	27.8312	28.3354	101.413
PMA7G06346.1	13.1668	21.8214	22.0097	25.0809	8.3672	10.1981	10.2607	10.1584	15.4676	24.9952	35.375	9.79636	20.5922	14.6218	37.7557	36.7134	23.0048	7.8316	10.7752	6.52082	47.3865	18.6341	34.3589	20.66
PMA7G06005.1	0	0	0	0	0	0	0	0	0	0	0	0	0	0	0	0	0	0	0	0	0	0	0	0
PMA7G06348.1	14.2412	183.803	59.2394	1.67023	10.4358	0.700484	11.4085	0.39059	88.7475	15.6083	41.5083	1.94732	151.489	11.6156	2.2981	13.5185	1.00089	83.9203	3.22091	76.9264	11.1362	0.782008	32.1877	2.65178
PMA7G06356.1	0.956819	0.740616	0.99244	6.85786	3.68315	10.2365	3.70972	6.71998	1.14322	1.49086	4.23037	1.46064	0.775486	1.56788	0.933187	3.26162	8.6094	0.546275	11.3357	0.197151	4.65783	11.4985	4.90379	7.93693
PMA7G06130.1	0	0	0	0	0	0	0	0	0	0	0	0	0	0	0	0.25848	0	0	0	0	0.198298	0	0	0
PMA7G05927.1	0	0	0	0	0	0	0	0	0	0.67722	0	0	0	0	0	0	0	0	0	0	0	0	0	0
PMA7G05986.1	1.72785	2.25697	1.59667	0.337679	0.341294	1.12183	0.962322	0.819001	1.74731	1.61055	1.74184	0.411318	2.84897	1.03482	1.17518	1.74155	1.39021	1.01618	1.17466	0.951074	1.29612	1.54833	1.42304	0.584622
PMA7G06137.1	1.0489	0.356163	0.422903	0.244962	0	0.218083	0	0	0.174522	0.706737	0.463029	0	0.704553	1.10327	0.169975	0.458048	0.821668	0	0.90827	0.25847	0.222465	2.06396	0.313971	0
PMA7G06440.1	0	0.184701	0.970119	0	0	1.65789	0	2.529	0	0	0.544012	0	0	0.437745	0.808868	0	1.70743	0	2.35008	0	0	4.77803	0.624517	0
PMA7G06134.1	33.0263	60.6018	45.7987	204.315	107.134	150.525	129.365	73.9223	68.7739	35.2716	27.9392	10.0286	45.8818	25.1484	31.305	176.56	84.9372	46.8747	56.2521	71.5738	112.211	48.3746	65.443	10.5469
PMA7G06351.1	10.8472	9.47399	2.87931	80.5191	33.9335	6.57259	40.5939	9.56238	13.8987	9.08123	5.64218	39.0907	2.22329	1.08451	18.6211	12.4107	0.433807	8.55297	1.67599	13.2854	8.59863	0.694915	59.1016	22.4298
PMA7G06248.1	8.39071	1.30535	2.00914	0	84.6746	13.7467	96.81	16.1769	0	1.6716	22.9407	0	0	0	0	50.0469	31.6793	0.287198	42.7538	87.0989	1.91423	33.172	25.4121	0
PMA7G06250.1	0	0	0	0	0	0	0	0	0	0.269602	0.195728	0.139338	0	0	0.18602	0	0	0	0	0	0	0	0	0.167916
PMA7G06114.1	0	0	0	0	0	0	0	0	0	0	0	0	0	0	0	0	0	0	0.257423	0	0	0	0	0.507851
PMA7G06133.1	17.8406	23.0239	42.0163	16.3705	14.3474	15.2204	29.0414	11.867	22.3091	23.1834	46.656	7.08469	22.1563	17.3082	12.6131	19.9729	37.2094	16.8974	61.189	20.8779	13.5431	51.4701	20.4139	31.3979
PMA7G06097.1	136.305	14.9098	29.7474	15.2697	13.4185	102.148	29.2476	101.665	14.7462	24.1238	25.9264	9.04339	13.7994	10.8497	13.1227	22.3428	35.8769	14.877	37.1954	20.4784	21.4381	29.8924	34.9461	17.2827
PMA7G06244.1	14.545	1.63925	1.75261	6.95141	141.353	84.2466	108.097	79.6871	0	15.1572	26.3307	0	0	0.94051	1.12008	28.1095	107.234	0	173.656	45.0024	3.42611	119.44	21.0967	0.163131
PMA7G05982.1	0.580309	0.180133	0.861561	9.54786	14.6445	12.9811	6.92799	11.8227	0	1.47781	1.11227	0	0	0	0	1.46648	18.4646	1.77957	13.4799	2.02926	0.470791	10.7653	1.15656	0
PMA7G05968.1	9.93161	8.77428	8.45283	2.83869	2.10833	6.73955	5.63755	6.75414	6.46135	10.5075	8.37334	4.10137	7.74395	5.08835	7.1007	8.02993	9.86114	4.97062	7.41117	4.6053	8.48474	7.68037	6.09978	6.88166
PMA7G06068.1	2.49633	4.69257	3.71927	0	0	0.82779	0	1.46952	1.79309	2.11555	3.47255	0	4.26784	0.296313	1.07938	2.16081	1.6638	2.08926	1.78653	1.91327	1.16808	2.06857	1.48055	1.71042
PMA7G05984.1	6.11563	4.13344	8.1965	2.81511	2.53435	6.33993	2.33758	3.65508	9.28807	6.05686	5.51937	0	6.30923	31.3865	0.547457	1.31342	16.0284	21.4349	18.3709	16.2081	2.00375	17.3159	12.7535	0
PMA7G05969.1	9.99975	15.3711	17.3345	10.6142	9.11734	15.7641	12.6401	15.4756	17.0399	18.0179	16.9173	4.80282	16.0749	10.4537	11.342	15.5787	21.2871	12.3343	17.4575	10.5445	13.9154	16.562	14.7901	16.3171
PMA7G06297.1	0	1.43492	0.844651	0	0	0	0.437117	0	1.0038	0	1.04445	0	1.928	0	0	0.267764	0.297363	1.12608	0.406954	0.560756	0	0.121894	0.98084	0
PMA7G06359.1	1.34018	11.6502	3.04198	15.5729	8.46667	1.35418	14.6448	0.612551	9.59083	1.51819	3.75826	0.221801	10.4021	0.98011	0.858295	29.0763	0.743556	3.87086	0.371212	10.8554	14.6188	0.368067	11.1289	0.347401
PMA7G06257.1	0	0	0	0	0	0	0	0.259227	0	0	0	0	0	0	0	0	0	0	0	0	0	0	0	0
PMA7G06045.1	1.8462	1.41395	1.84226	0	0	0	0.242354	0	0	2.35924	2.1703	0	1.001	1.07873	0	0.268262	0.18037	0	0	0.206014	0	0.335588	0	0
PMA7G06015.1	41.8028	18.9432	22.5787	5.49048	4.01575	8.41544	16.7533	10.1926	11.0158	45.3709	29.8232	3.83968	15.4936	6.56134	38.7872	14.5063	52.0244	72.7055	41.0096	51.3007	14.4169	29.7664	24.2545	7.64016
PMA7G06398.1	4.13244	12.1158	7.6514	5.65516	4.02072	7.49238	7.66123	6.39124	11.1869	4.77108	8.79281	3.23872	12.6261	2.25097	1.75742	8.52225	9.74742	11.2149	7.39756	10.1942	4.51117	9.97243	8.37263	6.39218
PMA7G06008.1	0	0	0	0	0.208313	0.406562	0	0	0	0	0	0	0	0	0	0.178404	0.727328	0	0.85116	0.454785	0	0.610415	0	0
PMA7G06107.1	11.8432	11.0372	12.8797	16.2333	14.6319	30.4876	14.2143	25.208	10.6657	16.7573	16.1479	13.5473	12.1816	10.8202	10.3187	12.5647	18.8384	7.19138	16.8568	9.42563	16.6449	22.9943	15.3219	9.62625
PMA7G06135.1	0.995568	1.21751	1.13685	0.561928	0.380732	0.516854	0	0.633366	0.975835	1.37429	2.16899	0.443343	1.94863	0.91209	6.00224	0	0	0	0	0.613604	1.01821	0.549962	0	0.399709
PMA7G06386.1	0	0.819268	0.854503	0.774009	0.336905	0.513863	0.31448	0	0.712757	2.22554	0	0	2.17272	2.04552	1.75427	0.774503	1.26686	0	0	0	1.97236	0.771904	0.474365	1.41051
PMA7G06110.1	0.193102	0	0	0.381185	0	0	0.757452	0.30829	0	1.30684	0	1.44966	0	0.592422	0	2.80178	0	0	0	0	1.71705	0	3.95502	0.823445
PMA7G06276.1	5.62002	4.37331	4.96301	0.82223	0.594122	3.15434	2.27079	3.63042	3.85341	8.30551	4.53869	1.67635	4.74572	2.76656	4.79918	3.17415	3.91985	2.64495	3.32263	2.27394	3.05793	3.33646	3.56491	5.46566
PMA7G05963.1	0.33275	0.565584	0.40215	151.111	335.351	0.816059	277.807	0	0.261366	37.3091	22.7448	0	0.46169	0	0.255268	367.858	0.497369	0	0.613479	16.7857	425.727	0.545506	28.5562	1.27051
PMA7G05928.1	0.322015	0.256267	0	0	0	0	0	0	0	0	0	0	0.18246	0	0	0	0	0	0	0	0	0	0	0
PMA7G05949.1	0	0	0	0	0	0	0	0	0	0	0	0.678825	0	0	2.21245	0	0	0	0	0	0	0	0	0.628125
PMA7G06202.1	5.39463	16.8996	0	290.566	27.7695	2.67995	107.862	20.8888	15.5857	1.08824	0.807499	2.43213	4.83793	0	0.694746	29.1633	0	8.36166	0	2.62497	0.737886	0	1.17036	9.04534
PMA7G06074.1	0	0	0	0.94558	0.532246	0.452248	0	0.250141	0.600562	1.2118	0.562579	0	0.377686	0	0.634296	1.91641	0.368112	0	0	0.17155	2.26667	0.682941	3.23772	0
PMA7G05959.1	0	0.220042	0	0.209296	0	0	0	0	0	0	0	0	0.269874	0.286761	0	0	0	0	0	0	0	0	0	0.43139
PMA7G06093.1	2.37855	1.14985	1.52973	0.754468	0.381203	0.861068	1.12862	0.779429	1.15554	2.34655	2.08243	0.29107	1.24635	0.922171	1.55792	1.70782	1.55998	0.668052	1.2013	0.652566	2.2534	1.34155	1.81406	1.27256
PMA7G06230.1	0	0	0	0	0	1.4951	0	1.83388	0	0	0	0	0	0	0	0	0.479364	0	0.179944	0	0	1.63795	0	0
PMA7G06412.1	0	0	0.769395	0	0.348453	1.24293	0.566028	1.24852	0	1.39128	0.834253	0	0	0	0	0.250379	1.48994	0.157111	4.20484	0.522318	0	2.13571	0.264141	0
PMA7G06089.1	313.507	295.153	964.91	318.128	367.386	534.529	238.271	469.898	320.929	463.655	411.828	35.7008	199.377	2512.9	52.0793	89.4276	385.131	183.698	418.13	156.03	190.556	465.127	187.204	75.9191
PMA7G06198.1	19.1431	65.2201	0.230176	771.436	57.7857	1.63252	307.708	25.5136	108.375	2.86781	0.322648	8.77634	15.9717	0	3.67573	39.2219	0	55.9389	0.459979	8.82584	2.42284	0	0	6.87193
PMA7G06441.1	3.01835	10.0267	3.92397	0.735223	1.15319	6.1459	2.69923	8.01695	7.83611	2.77745	7.69083	7.19664	9.98815	1.25463	24.6612	1.56915	4.30948	18.0622	7.27301	5.54881	0.787037	5.5893	1.52899	6.29178
PMA7G06430.1	0	0	0	0	0	0	0	0	0	0	0	0	0	0	0	0	0	0	0	0	0	0	0	0
PMA7G06116.1	2.26845	1.34144	3.47895	0.958612	0.991053	0.310676	0.936123	0.416844	0.697655	2.32978	2.9317	0.291319	1.4452	1.23096	0.835361	2.13504	1.18573	0.396367	0.795557	0.961862	2.8346	1.10331	1.35831	0.482693
PMA7G06350.1	23.7548	25.195	34.0415	20.6829	12.827	8.66305	22.8714	11.7071	18.6898	33.476	32.5653	9.02877	27.7639	11.7964	11.806	11.3815	8.09919	12.1569	14.5466	19.5528	8.84972	13.9625	14.1416	7.56038
PMA7G06152.1	12.9056	16.3393	106.036	0	0	0	0	0	60.7773	4.69318	111.661	0	41.8884	33.4188	0.13954	0.48392	0.228038	4.90836	0.197537	1.88411	0.627643	2.28235	14.4699	0
PMA7G06221.1	11.4877	60.6935	38.6243	43.3914	76.0404	35.0298	57.7749	31.2284	40.6132	18.0919	21.325	3.17813	42.1669	13.2802	3.07651	50.9838	42.8036	173.327	37.9406	189.108	37.3609	29.3945	21.5857	3.69317
PMA7G06357.1	193.531	119.855	194.167	100.178	113.534	240.51	178.856	332.586	99.183	138.606	135.844	45.3481	105.871	134.724	48.4294	92.5887	234.99	98.2829	367.914	106.048	95.0257	250.221	67.2903	249.976
PMA7G06054.1	1.4619	0.955542	1.49642	1.21904	0.875076	1.31708	1.07022	1.32229	0.765528	2.95093	2.03976	0.129815	0.861423	0.764565	1.19179	1.86871	1.63088	0.749197	1.56568	0.436402	1.87396	1.62585	1.70905	2.78467
PMA7G06403.1	1.35816	0.516349	0	6.36909	2.88811	6.58355	4.36539	4.89299	0.936555	1.8064	0.329767	0.392849	0.482781	0.278713	0.909689	4.23977	1.30603	0.162117	1.02762	0.535093	6.06885	0.278245	1.94467	0.374085
PMA7G05972.1	0	0	0	0	0.363287	0	0	0	0	0	0	0	0	0	0	0	0	0	0	0.160188	0	0	0	0
PMA7G06375.1	7.06238	8.53845	12.8223	7.14043	5.21003	6.76702	5.08971	5.60788	7.11559	11.75	10.6938	11.5121	8.34312	11.4412	16.8654	11.3974	10.8066	4.65794	7.62051	4.0301	16.187	9.13407	10.1533	16.1793
PMA7G05913.1	0	0	0	0	0	0	0	0	0	0	0	0	0	0	0	0	0	0	0	0	0	0	0	0
PMA7G05983.1	0	0	0	0	0	0	0	0	0	0	0	0	0	0	0	0	0	0	0	0	0	0	0	0
PMA7G05919.1	1.01621	1.10328	1.80624	0.418297	0	0.484542	0	0.547065	1.32947	1.55099	2.59334	0.564139	1.16106	1.2184	3.14268	0.875534	0.943481	0.199762	1.02313	0.233101	1.23272	1.31975	1.17918	2.06649
PMA7G06382.1	57.8937	22.5138	9.66498	3.91749	3.00768	15.4153	7.10946	17.8245	8.31341	25.7484	18.3043	10.0678	16.6808	8.10345	23.692	8.74897	14.9334	21.4328	8.66655	10.3142	9.78676	6.85416	9.03678	15.4739
PMA7G06119.1	0.218447	0	0	0	0	0	0	0	0	0.458922	0	0	0	0	0.589659	0	0	0	0	0	0	0	0	0
PMA7G06053.1	0.339434	0.178099	0.389109	0	0	0	0	0	0.338763	0.900739	0.318218	0.328369	0.184782	0.205409	0.686637	0.227826	0.415462	0	0.510094	0	0.347362	0.418666	0.300604	0.647866
PMA7G06418.1	11.3357	14.9428	18.2332	12.0196	7.49484	11.7753	16.9594	12.5577	11.5399	19.0352	16.7179	8.5612	12.2779	6.48822	11.8857	12.1301	20.032	10.1602	18.4272	9.59722	9.18661	17.4753	14.3121	40.7005
PMA7G05924.1	0	0	0	0	0	0	0	0	0	0	0	0	0	0	0	0	0	0	0	0	0	0	0	0
PMA7G06149.1	0.476495	0.360209	0.592991	0	0	0.23823	0.238115	0.188479	0.794989	0.92992	0.787732	0	0.595627	0.531735	0.41821	0.633485	0.497213	0	0.22541	0	0.477387	0.40925	0.63517	0.544878
PMA7G06018.1	0.427122	0	0.211508	21.2278	33.056	25.232	48.2257	21.1129	0.169609	0.210958	0.203944	0.182026	0.127773	0.250491	0.718654	10.0617	7.07284	0.900391	13.6351	13.8323	7.95341	7.40723	4.16007	1.23642
PMA7G06219.1	184.771	221.44	264.591	393.592	334.631	311.372	285.788	288.73	245.041	334.355	220.129	210.938	203.394	242.595	178.883	267.774	338.304	190.395	338.179	163.003	269.043	327.288	305.425	276.55
PMA7G06214.1	2.63596	0	0.250897	0	0	0.277642	0	0.295168	0.425003	1.43577	0.249496	0	0.239543	0	0	0	0.280453	0	0.767789	0	0	0.847028	0	0
PMA7G06014.1	148.454	43.7416	51.4646	43.6451	39.0959	62.9953	91.05	56.7285	101.518	325.764	122.791	104.275	53.0767	51.3263	103.75	69.211	153.304	193.491	193.734	163.455	49.1083	88.821	200.38	36.8553
PMA7G05965.1	0	0	0	0	0	0	0	0	0	0	0	0	0	0	0	0	0	0	0	0	0	0	0	0
PMA7G05991.1	26.0154	0	0	0	0	0	0	0	0	0.22318	0	0	0	0	0	0	0	0	0	0	0	0	0	0
PMA7G05977.1	4.62085	0.450478	0.656621	0	0	1.4407	0.675351	1.56446	1.01153	1.67402	0.427781	0.46003	0.33436	1.24027	0.449243	0	2.05862	1.15978	4.00873	0.320971	0	10.0558	1.33062	1.02831
PMA7G06066.1	1.58915	0.890167	0.78739	3.60027	2.69496	2.68154	5.08692	3.66636	1.80773	2.51494	2.47109	2.67166	0.956801	0.949405	4.69096	0.636878	1.67222	1.35856	2.25192	2.51814	0.979035	3.78036	8.74747	6.16807
PMA7G06443.1	0.854513	1.97448	2.16402	10.1606	9.11916	6.64275	2.86645	5.43339	1.87674	8.62238	2.71659	2.39553	1.11408	5.90115	2.53733	7.29117	7.09525	1.588	3.00525	1.73527	7.96787	3.05385	4.10795	7.9245
PMA7G06264.1	0	0	0	0	0	0	0	0	0	0	0	0	0	0	0	0	0	0	0	0	0	0	0	0
PMA7G06251.1	0	0.183199	0.313654	0	0	0	0	0	0	0.372957	0.610394	1.49428	0	0	17.0539	0.292599	0.243491	0.238339	0	0.62168	0.352306	0.303498	0.848379	0.475209
PMA7G06437.1	4.50404	1.25794	5.47014	2.71178	4.58422	14.1309	6.04692	12.9389	1.61629	3.5341	10.1381	0.653573	1.45823	2.24345	0.872411	2.51634	5.17635	1.43733	8.95317	1.63314	2.33988	7.44666	5.29533	3.8525
PMA7G06325.1	4.04101	2.68006	6.0964	1.0147	0.913111	0.72832	2.94985	1.31947	1.3809	8.16131	6.68156	0.253256	5.57595	1.95276	3.93153	4.19145	1.5638	1.49875	2.23	1.94955	2.28066	1.59398	4.71324	1.85635
PMA7G06247.1	0.518949	0	0	0	49.7423	1.99909	26.1415	4.62463	0	0.222102	2.50067	0	0	0	0	6.66743	4.61189	0	4.08269	11.3436	0	4.69952	3.94353	0
PMA7G05992.1	0	0	0	0	0	0	0	0	0	0	0	0	0	0	0	0	0	0	0	0	0	0	0	0
PMA7G06094.1	6.12462	0	0	0.393787	0	0.472663	0.555697	0.780848	0	0.659125	0	0	0	0	0.139772	0.135527	0.147933	0	0.802772	0	0.193776	0.189601	0	0.216076
PMA7G06142.1	1.5115	0.881304	0.954226	0.236112	0.252536	0.783897	0.700097	0.635746	0.851071	1.69176	1.9822	0.287856	0.810383	1.65252	1.18564	1.15623	0.971467	0.273752	0.802693	0.460525	0.784157	0.801567	2.53494	0.260401
PMA7G06146.1	0	0	0	0	0	0	0	0	0	0	0	0	0	0	0	0	0	0	0	0	0	0	0	0
PMA7G06368.1	18.9027	18.9131	14.9956	11.2673	11.88	12.4847	13.6002	12.3369	16.4379	21.4373	18.8857	18.311	17.0375	13.2914	19.4439	13.8763	12.7176	11.8233	13.6345	11.3426	15.9358	13.9648	17.8002	46.0105
PMA7G06322.1	0	0	0	0	0	0	0	0	0	0	0	0	0	0	0	0	0	0	0	0	0	0	0	0
PMA7G06002.1	0	0	0	0	0	0	0	0	0	0	0	0	0	0	0	0	0	0	0	0	0	0	0	0
PMA7G05918.1	0	0	0	0	0	0	0	0	0	0	0	0.681509	0	0	3.90579	0	0	0	0	0	0	0	0	0.322828
PMA7G06125.1	2.95091	6.33016	6.87676	3.03215	1.70558	2.31228	4.298	2.41772	5.33649	5.12615	8.92876	1.03352	7.7698	2.22133	4.6823	7.76946	5.46272	2.42055	4.17378	3.40862	6.21343	4.71137	8.70976	3.06553
PMA7G06203.1	1.5473	4.55821	0	196.018	21.9578	2.47179	98.4345	19.8571	7.00477	0.577798	0.219971	3.48706	1.28781	0	2.0863	7.04543	0	2.27187	0	1.01021	0	0	0.369271	13.5767
PMA7G06354.1	0	0	0	0	0	0	0	0	0	2.57088	0	0	0	0	0	0	0	0	0	0	0	0	0	0
PMA7G05971.1	0	0	0	0	0	0	0	0	0	0	0	0	0	0	0	0	0	0	0	0	0	0	0	0
PMA7G06215.1	2130.15	1.60254	4.33484	103.389	2.43305	1608.96	3.95571	1228.05	0	52.2253	10.5824	135.917	6.88218	91.3072	53.0234	7.19663	3.01155	2.92452	10.6439	3.60937	2.80368	2.2296	13.3841	74.5667
PMA7G06394.1	14.008	14.2842	13.9187	4.32498	2.00678	8.97974	6.36522	8.55833	8.94899	14.8588	12.273	2.25645	15.4705	6.01457	13.0467	11.7136	12.46	6.50347	11.1425	6.01309	12.1128	13.1234	9.19458	7.86483
PMA7G06199.1	3.34945	9.06038	0.693578	628.252	32.5588	1.24197	200.231	23.3481	50.1431	1.23292	0.42386	7.1995	4.19048	0	5.59488	23.96	0.183453	10.6665	0.41332	3.89487	0.748197	0.235923	1.19347	18.1606
PMA7G06315.1	6.35822	5.69196	7.19917	6.0298	4.17522	3.4922	8.52162	5.49266	5.31043	12.1056	7.66483	4.62211	5.30402	5.86902	8.31922	7.48914	9.07992	5.48879	6.90642	5.167	7.16949	6.64627	6.1007	4.08971
PMA7G06181.1	0.584557	0	0	1.92188	0.587035	0.848487	1.51514	0.772766	0	1.45757	0.399009	0.141178	0.155302	0	0.958775	3.25722	2.83017	0	0.48384	0	5.77719	1.64202	1.3944	0.140343
PMA7G06201.1	5.39463	16.8996	0	290.566	27.7695	2.67995	107.862	20.8888	15.5857	1.08824	0.807499	2.43213	4.83793	0	0.694746	29.1633	0	8.36166	0	2.62497	0.737886	0	1.17036	9.04534
PMA7G06401.1	3.60505	0.716591	2.2812	0	0	0.321293	0.636689	1.10671	0.255043	0	1.67538	0	0.623924	11.9125	0	0.145411	5.95119	1.0369	4.05695	1.49188	0.294655	16.7476	0.406079	0
PMA7G06306.1	0	0	0	0	0	0	0	0	0	0	0	0	0	0	0	0	0	0	0	0	0	0	0	0
PMA7G06088.1	624.544	782.596	831.177	361.283	178.371	398.887	579.932	510.975	941.294	907.041	521.52	669.452	601.054	1899.03	642.868	212.658	542.948	706.842	1163.29	457.69	237.584	1147.63	687.692	1588.48
PMA7G05941.1	1.30245	1.37958	1.62639	0	0.521156	2.23697	1.37576	1.11519	1.42983	0.758503	1.91203	0.231205	1.64642	0.821457	0.200932	0.401883	0.400387	0.534021	0.693432	0.506874	0.237916	0.453555	1.64343	0.630291
PMA7G05975.1	0	0	0	0	0	0	0	0	0	0	0	0	0	0	0	0	0	0	0	0	0	0	0	0
PMA7G06320.1	15.0701	11.6864	14.8138	11.0579	7.21555	9.24072	13.3223	8.60253	11.9752	25.1945	21.0857	7.9573	13.833	11.6414	11.4909	20.9143	13.3715	9.27373	14.0892	8.45472	16.5391	13.9643	23.1066	4.97583
PMA7G05993.1	9.67605	8.01936	10.5571	3.22502	3.04805	5.3208	3.87458	6.17089	6.76538	17.8091	16.3253	3.00326	7.22653	4.37732	0	9.07473	8.82946	4.00339	10.225	4.51856	7.47608	10.5274	12.3606	3.38475
PMA7G06216.1	1.22736	0	0.515615	0.240727	0.287523	0	0.503875	0.159481	0.26923	1.02464	0.592968	0	0.223852	0.398566	0.552837	0	0	0	0	0	0.280534	0	0.840736	0.262043
PMA7G06254.1	0	0	0	0	0	0	0	0	0	0	0	0	0	0	0	0	0	0	0	0	0	0	0	0
PMA7G06027.1	0.517104	0	0.273772	0	0	0	0	0	0	1.39871	0.687321	0	0	0.620257	0	0	0	0	0	0	0	0	0	0
PMA7G06439.1	2.83222	2.54477	8.18388	3.618	2.30164	1.88799	3.55966	2.0057	2.6432	6.51055	17.8728	2.29377	3.55917	5.41786	2.17305	6.50332	5.4085	2.20834	4.91392	3.55799	4.32071	5.30476	11.689	2.23695
PMA7G06339.1	0	0	0	0	0	0	0	0	0	0	0	0	0	0	0	0	0	0	0	0	0	0	0	0
PMA7G06056.1	1.62778	1.15543	1.91882	3.01374	2.06941	1.05294	2.93298	1.04852	1.14575	3.18766	3.98727	0.687413	1.30039	0.838627	2.01169	3.78213	2.53445	0.992122	1.89896	0.975783	4.4805	1.79619	5.32678	3.03342
PMA7G06301.1	0	1.47954	0.577033	0	0	0	0	0	1.80771	0	0	0	2.80422	0	0	0.136276	0	1.64379	0.295329	1.96631	0.249354	0	0	0
PMA7G06428.1	0	0	0	13.946	7.18771	0.736226	16.1786	2.04471	0	1.07189	4.23385	0	0	0	0	6.91087	0.532856	0	0	0	0.792217	0	8.66325	0
PMA7G06101.1	49.9621	18.9063	37.3622	13.3237	9.87203	27.5937	22.4148	27.6754	22.6583	51.7647	102.518	23.5486	30.1857	23.0246	36.2273	14.9533	34.1212	12.3096	45.5019	11.5105	14.2985	36.3819	61.2082	18.4513
PMA7G06272.1	457.132	18.7749	21.0999	5.87504	2.10229	3.14368	39.2538	6.14594	22.8432	24.3802	39.4718	8.57077	19.3844	8.24478	14.4801	11.2341	8.18037	11.4624	8.87153	26.0092	7.99177	13.3518	26.3809	7.23959
PMA7G06212.1	1.32942	2.5698	17.6883	0	0.5033	0.470553	1.0805	0.484617	3.25189	1.08468	20.4409	0	7.42667	14.6633	0	0.727483	2.8618	4.22121	13.2389	3.55125	1.00008	10.2942	2.25293	0
PMA7G06423.1	0	0	0	0	0	0	0	0	0	0	0	0	0	0	0	0	0	0	0	0	0	0	0	0
PMA7G06058.1	10.6908	5.08624	9.04671	3.88686	2.02411	8.2171	9.40942	8.1545	5.37247	16.456	10.3447	2.43216	6.37847	3.69868	5.86778	7.78824	8.2334	3.61649	6.27108	3.86154	3.80139	4.50818	15.9452	1.29309
PMA7G06291.1	0.749645	0	0	0	0	0	0	0	0	0.255957	0.239547	0	0	0	0.208102	0	0	0	0	0.151603	0	0	0	0
PMA7G06288.1	0	0	0	0	0	0	0	0	0	0	0	0	0	0	0	0.225702	0.163162	0	0	0	0.203501	0.222804	0	0
PMA7G06312.1	30.0247	42.3707	37.9775	20.8523	9.92534	23.8734	21.6108	20.9231	32.1421	38.6906	39.5684	11.7791	46.1034	24.447	16.9875	27.3957	33.9108	26.5063	31.2059	24.125	28.4569	30.2708	27.1818	23.1605
PMA7G05978.1	0	0	0	0	0	0	0	0	0	0.433803	0	0	0	0	0	0	0	0	0	0	0	0	0	0
PMA7G05953.1	0	0	0	0	0	0.177148	0	0	0	0	0	0	0	0	0	0	9.5007	0	0.711306	0	0	8.08814	0	0
PMA7G06098.1	0	0	0	0	0	0	0	0	0	0.458967	0	0	0	0	0	0	0	0	0	0	0	0	0	0
PMA7G06400.1	0.319671	0.730096	0.255512	0	0	2.92555	0	3.40138	0.197728	0	0	0	0.410491	6.89626	0	0	37.205	0.398063	51.8644	0.272554	0	132.002	4.2784	0
PMA7G06190.1	0	0	0	0	0	0	0	0	0	0	0	0	0	0	0	0	0	0	0	0	0	0	0	0
PMA7G06096.1	3.86099	3.64959	3.18723	0.571738	0.393765	2.43648	1.21105	2.83441	4.44552	5.33333	3.3344	0.980984	4.80628	2.49148	1.49776	1.15658	2.37332	2.21767	3.35599	1.75765	1.23002	4.31505	2.44104	1.26504
PMA7G06105.1	1.1859	1.65437	1.40429	0	0.205664	0.31143	0.257521	0	1.07099	1.14409	1.39998	0.205064	1.47336	0.693756	1.09821	0.682049	0.276596	0.368992	0.179241	0.408897	0.746046	0.586805	0.963925	2.64789
PMA7G06392.1	3.54052	5.11393	5.09551	2.78878	1.81632	2.21623	2.55135	1.75711	4.66451	6.34368	5.49734	1.25019	5.46002	2.23613	3.25169	3.81405	2.8729	2.17255	2.23656	2.47607	4.65078	3.05494	4.59215	4.5409
PMA7G06011.1	0	0	0	0	0	0	0	0	0	0	0	0	0	0	0	0	0	0	0	0	0	0	0	0
PMA7G05961.1	0.376128	0	0.364589	0.944644	0	0.474772	0.134177	0.51407	0	0.361888	0.453648	0	0.272195	0.657617	2.15344	0.286601	1.71815	0.126826	1.35532	0.378704	0.351897	6.34398	0.416471	16.6741
PMA7G06070.1	0	0	0	0	0	0	0	0	0	0	0	0	0	0	0	0	0	0	0	0	0	0	0	0
PMA7G05934.1	10.2515	87.3771	30.1809	8.81638	9.64317	3.34593	58.8132	3.1334	96.5529	16.035	28.1977	1.12071	106.336	19.879	4.17409	40.5554	0.708572	56.7682	6.78554	69.2893	18.4919	0.748154	62.926	1.91341
PMA7G06429.1	4.29627	0.241181	1.20513	14.404	12.4054	18.7068	35.6371	20.955	0.765193	7.51792	3.65742	1.14347	0	0.320637	6.86049	14.7907	14.0597	3.29373	8.0196	27.6948	17.0498	11.8516	47.9789	19.7346
PMA7G05935.1	0.472697	0.829122	0.79912	0	0	0	0	0	0.233099	0.528967	1.15363	0.264935	0.795284	0	4.14007	0.783061	0.701344	0.395157	0.310581	0.288684	0.560099	0.429823	0.501503	0.636823
PMA7G05994.1	1.1618	3.11422	3.4303	0.422177	0.350441	0.46238	1.78636	0.677074	1.43577	2.69289	3.89289	0.201185	2.73086	1.0306	0.317642	2.27812	2.19522	1.45988	2.79988	1.58362	1.97272	3.23658	2.6609	2.4674
PMA7G05956.1	1.40266	0.482449	0.469113	0	0	0	0	0	0.403364	1.32283	0.806758	0.689147	0.500569	0.882338	1.30934	0	0.166438	0	0.37337	0	0	0.338629	0.340097	1.06684
PMA7G06067.1	2.54416	4.64256	3.76171	1.00621	1.06394	1.28707	1.661	1.1864	2.71625	3.43965	3.77978	0.509839	5.01331	1.24862	2.09732	1.5407	1.65625	3.0273	1.7072	1.69895	1.17021	1.72028	1.80272	1.9833
PMA7G06262.1	0	0	0	0	0	0	0	0	0	0	0	0	0	0	0	0	0	0	0	0	0	0	0	0
PMA7G05947.1	0.921417	1.54317	2.29944	0.141247	0.633367	0.272665	1.39241	0.496793	0.492132	2.40641	3.25553	0.562943	2.11226	1.18679	1.05529	1.33879	1.37581	0.241361	0.936371	1.79083	1.10775	1.69594	2.64897	2.36458
PMA7G06048.1	16.9046	7.07849	10.0797	10.9336	8.76027	38.0428	7.54587	20.4187	10.4093	11.6239	10.3658	12.9396	8.15718	10.2257	15.478	5.63885	21.7937	5.36241	22.9289	4.79075	9.60382	21.5353	12.6186	28.546
PMA7G06355.1	11.8041	0	0	0	0	0	0	0	0	0	0	0	0	0	6.54251	0	0	0	0	0	0	0	0	0
PMA7G06283.1	0.996587	6.73406	2.76914	2.33276	5.47401	1.28114	3.88331	0.47413	6.79899	1.13041	2.44075	0.284274	7.02098	0.750894	0.452249	5.33322	0.311778	2.8403	0.212668	5.01842	3.74467	0.248899	4.75696	1.29057
PMA7G06431.1	0.840602	0.250324	4.8155	9.56122	4.16299	0.730045	15.5253	9.00322	0.193642	0.531974	4.56016	0.298199	0.469095	1.35086	1.95888	2.63125	12.4228	1.22609	28.4412	2.66578	2.77939	32.7266	1.44736	0.626689
PMA7G06379.1	1.36689	0	0	0	0	0	0	0	0.922404	0.314331	0	0	0	0	0	0	0	0	0.3235	0	0.261052	0.36111	0	1.75975
PMA7G06220.1	10.071	5.87468	11.2802	39.1839	22.6951	11.7475	18.9956	8.76169	7.74127	23.0284	16.294	9.24561	6.06476	9.49861	11.0763	19.9085	17.7949	3.43768	11.8715	4.60932	28.3711	13.4117	29.813	6.74368
PMA7G06172.1	0	0	0	0	0	0	0	0	0	0	0	0	0	0	0.252593	0	0	0	0	0	0	0	0	0
PMA7G06393.1	0.393841	0	0.201997	0.476322	0.188686	0.314301	0	0.371808	0.271379	0.780612	0.453213	0.153986	0.203853	0.274646	0.475777	0.743836	0.662174	0	0.177885	0	1.05862	0.381157	0.715421	1.42389
PMA7G06209.1	131.041	52.943	82.1012	15.6358	17.1313	55.7694	40.7569	51.2394	43.1673	97.2146	97.0748	77.1333	42.6969	145.292	61.4323	32.4484	61.8098	45.3968	82.4437	39.8451	29.2945	91.0172	48.6689	218.979
PMA7G05942.1	0	0	0	0	0	0	0	0	0	0	0	0	0	0	0	0	0	0	0	0	0	0	0	0
PMA7G05944.1	0.252515	0	0	0	0	0	0	0	0	14.6703	0	0	0	0	0	0	0	0	0	0	0	0	0	0
PMA7G06013.1	0.837005	7.9838	2.03014	1.66301	3.97319	0.81254	2.79518	0.558482	8.39672	0.6598	1.62749	1.72111	8.01838	0.821574	0.896347	3.83916	0	4.5349	0.237813	4.92032	1.98666	0	3.11783	2.39962
PMA7G06295.1	0.479642	7.16043	5.4627	0	0	0.314204	0	0.49887	5.69122	0	3.77677	0	9.12062	1.56366	0	1.26928	0	3.01616	0.182044	1.98484	0.317998	0	0.265019	0
PMA7G06241.1	0	0	0	0	0	0	0	0	0	0	0	0	0	0	0	0	0	0	0	0	0	0	0	0
PMA7G06004.1	0	0	0	0	0	0	0	0	0	0	0	0	0	0	0	0	0	0	0	0	0	0	0	0
PMA7G06284.1	4.28994	0.518649	4.82126	0.185893	1.31439	0	2.0709	0	0.712875	2.77568	3.29021	0	1.73119	1.33872	0	0.985709	0	0.536505	0	0.414343	0.176679	0	0.353049	0
PMA7G05967.1	0	0	0	0.304557	0.419001	164.82	0	158.441	0	0	0	0.747894	0	0.303391	0	0	38.371	0	28.0652	0	0	18.62	0	0.400958
PMA7G06023.1	0	0	0	0	0	0	0	0	0	0	0	0	0	0	0	0	0	0	0	0	0	0	0	0
PMA7G06358.1	4.82787	4.73513	7.85179	3.73442	14.8151	13.2947	16.7363	19.1652	1.26369	4.92783	8.10116	0	7.03495	1.46215	0	19.0227	23.6789	12.3068	29.5872	18.5347	9.17024	23.7885	2.12329	0
PMA7G06438.1	253.906	164.472	267.242	219.396	183.659	327.09	212.293	365.524	187.358	231.669	265.803	167.694	163.801	180.1	163.595	158.066	332.913	151.246	339.734	157.893	161.568	354.707	253.173	111.011
PMA7G06268.1	1.89006	0	0	0	0	0	0	0	0	0.964632	0	0	0	0	0	0	0	0	0	0	0	0	0	0
PMA7G06044.1	16.014	17.8013	11.0793	1.15584	2.70435	8.75681	4.56905	8.2898	12.1126	17.568	8.36441	0.170214	10.6682	4.18923	0.515107	4.97346	4.96497	13.0963	8.19773	9.74398	2.8267	11.2181	10.9083	3.44983
PMA7G06121.1	0	0	0	0	0	0	0	0	0	0	0	0	0	0	0	0	0	0	0	0	0	0	0	0
PMA7G06450.1	0	0	0	0	0	0	0	0	0	0	0	0	0	0	0	0	0	0	0	0	0	1.03019	0	0
PMA7G06050.1	13.7098	28.8189	11.8908	1.35171	2.94375	2.7238	15.7789	3.79413	12.4227	5.37284	7.26456	2.51468	28.2197	3.35656	3.54527	5.80295	2.74039	67.4904	5.34993	38.5874	3.21049	4.32603	3.32318	6.5315
PMA7G06072.1	15.4433	29.2023	29.8744	36.9669	21.5378	19.373	28.2475	18.0915	20.4206	45.2353	31.3584	49.7946	25.2409	23.9218	43.9034	34.1675	32.3446	18.3564	24.5977	12.6215	43.3945	28.458	37.606	41.3896
PMA7G05922.1	0	0	0	0	0	0	0	0	0	0	0	0	0	0	0	0	0	0	0	0	0	0	0	0
PMA7G06442.1	0	0	0	0	0	0	0	0	0	1.03927	0	0	0	0	0	0	0	0	0	0	1.02813	0	1.11237	0
PMA7G06376.1	0	0	0	0	0	0	0	0	0	0	0	0	0	0	0	0	0	0	0	0	0	0	0	0
PMA7G06387.1	2.66307	6.41076	7.10386	1.44848	1.41913	2.14807	4.56622	1.77757	5.99431	2.33546	9.77042	8.03229	6.49311	4.80964	10.08	2.87056	2.21502	2.8471	1.84433	4.23488	2.6458	2.12107	9.25925	15.1941
PMA7G05925.1	0	0	0	0	0	0	0	0	0	0.67722	0	0	0	0	0	0	0	0	0	0	0	0	0	0
PMA7G06145.1	0	0	0	0	0	2.24685	0	0.708688	0	0.162879	0	0	0	0	0	0	0	0	0	0	0	0	0	0
PMA7G05940.1	0	0	0	0	0	0	0	0	0	2.14688	0	0	0	0	0	0	0	0	0	0	0	0	0	0
PMA7G06206.1	0	0.667862	0.425049	0	0	0	0.150414	0	0.607185	0	0.153907	0	0.602035	0	0	0.290223	0	0.346686	0	0	0	0	0	0
PMA7G06226.1	42.0155	41.2257	39.4516	57.3123	38.4285	51.8296	24.7588	46.8191	28.5937	56.9759	36.4044	24.0938	23.3757	60.8132	19.1092	48.0006	28.9299	3.75589	4.6908	31.0288	14.1281	21.2633	27.4901	25.794
PMA7G05976.1	9.70117	1.22521	3.06735	1.15606	2.01905	19.6631	3.70498	16.9286	2.2383	5.54516	1.91107	1.10258	1.13487	4.96729	1.97844	0.412996	8.76044	2.64971	24.9691	0.664728	0.2428	41.4839	5.3578	2.48044
PMA7G05990.1	1.90874	2.42413	2.09111	0.780766	0.729392	0.926246	1.25195	0.722854	2.04541	3.07076	7.00453	0.448054	2.61832	1.31576	1.51824	1.13423	1.68796	1.39661	2.29485	1.22448	1.72802	4.05718	2.76083	1.34106
PMA7G06010.1	0	0	0	0	0	0	0	0	0	0	0	0	0	0	0	0	0	0	0	0	0	0	0	0
PMA7G06263.1	0	0	0	0	0	0	0	0	0	0	0	0	0	0	0	0	0	0	0	0	0	0	0	0
PMA7G05979.1	0.863327	0.415673	1.48905	4.10177	9.68342	2.44883	6.74414	2.51648	0.962442	1.3934	1.27357	0	0.507741	0.242547	0	6.00822	0.743032	4.22443	2.05435	11.6915	3.76108	0.490513	5.34246	0
PMA7G06151.1	1.39984	1.7938	2.29515	0.419777	0.398957	0.882487	1.17106	0.588746	1.29486	2.03019	2.92178	0	2.16009	0.831617	0.572108	1.25925	1.44172	0.752462	1.14763	0.693216	0.849895	1.37094	1.73844	0.453368
PMA7G06300.1	0	0	0	0	0	0	0	0	0	0	0	0	0	0	0	0	2.1871	0	0.659312	0	0	3.03997	0	0
PMA7G06118.1	2.30043	1.11377	2.64846	1.55943	0.768778	0.531041	1.42904	0.294528	1.35868	3.78276	2.98478	0.221584	1.372	1.67492	0.695061	2.47836	1.26907	0.426828	0.914453	0.872283	2.37393	1.14464	2.70899	0.185162
PMA7G06207.1	0.772072	0	0	4.81437	2.83064	1.71282	5.69411	3.56373	0	1.60008	1.00897	3.5538	0	1.122	9.25765	3.18546	4.20452	0.22041	2.1367	0	1.07801	1.80872	0.731056	5.40343
PMA7G06222.1	1.38033	0	0.530531	0	0.706934	22.7358	2.24478	27.5626	0.169631	0.650468	1.07807	0	0.213419	0.476389	0	1.1924	8.58323	2.1361	4.33923	2.65558	0.297116	1.97634	0.487381	0
PMA7G06425.1	0	0	0	0	0	0	0	0	0	0	0	0	0	0	0	0	0	0	0	0	0	0	0	0
PMA7G06279.1	64.5929	105.124	81.5315	21.7568	28.378	46.6858	23.1391	50.8137	96.9264	38.2664	84.9704	23.0549	107.631	120.161	14.3473	19.3911	44.9425	52.3373	65.4487	40.7161	22.2858	78.1781	38.3609	40.0574
PMA7G06102.1	28.4183	27.6067	18.2143	2.1541	4.0248	12.7656	11.7618	11.8202	19.8892	8.5095	13.6765	0.670154	19.8261	2.53551	1.42718	5.09984	10.3759	33.9374	22.3218	19.7674	2.00641	17.7099	1.19906	3.59541
PMA7G06324.1	0	0	0	0	0	0	0	0	0	0	0	0	0	0	0	0	0.399361	0	0	0	0	0	0	0
PMA7G06047.1	0	0	0	0	0	0	0	0	0	0	0	0	0	0	0	0	0	0	0	0	0	0	0	0
PMA7G06055.1	7.12003	6.51504	8.13723	12.3957	10.4048	4.64876	7.69186	3.12631	7.7925	16.1272	16.2879	13.8357	7.2718	7.31782	7.69679	4.64352	3.47981	3.58218	4.44159	3.32196	5.27138	5.25187	11.2766	14.8171
PMA7G06381.1	23.2177	18.185	6.50448	0.613264	0.611089	2.90338	2.28277	4.77064	2.04559	6.15422	8.48806	0.951511	11.1983	2.49291	13.1844	3.73438	8.27104	20.9705	5.10374	7.32648	5.94526	5.12153	2.94079	9.3417
PMA7G06141.1	0.22643	0	0.258238	0	0.117451	0.222361	0.310067	0	0	0.300213	0.337895	0	0	0.720462	0	0.547733	0.196566	0	0.276494	0.23021	0.372254	0.167859	0.521845	0
PMA7G06316.1	4.03892	189.95	9.17802	2.23586	55.6784	0.746726	89.9936	1.39419	48.6134	3.50522	3.85523	0.305939	85.8065	0.823455	0.826821	43.8398	0	503.022	3.97249	198.676	20.852	0	4.20527	0.284736
PMA7G06377.1	4.47652	4.57404	4.88093	1.1941	0.698794	2.97157	2.40822	2.94464	3.08735	5.24208	4.20792	0.950912	5.01642	2.40632	3.51788	3.17767	3.6623	2.34305	3.50039	2.23992	3.20621	4.1313	3.71572	3.88284
PMA7G06030.1	0.653231	0.666461	1.09799	0	0	0	0	0	0.230279	0.649556	0.892255	0	0.497262	0.188073	0.431682	0	0	0.167791	0.150125	0.171348	0.300905	0.314423	0	0.640886
PMA7G06302.1	7.78189	28.1441	19.4812	27.8327	27.9408	31.8426	67.1901	31.1587	98.3473	18.2479	37.9656	23.6299	103.29	24.8655	163.598	239.48	141.514	141.25	125.303	39.0425	234.883	105.798	165.208	232.629
PMA7G06229.1	30.5309	40.287	37.0504	37.9102	15.0515	27.6664	23.2175	21.8671	31.4693	53.2676	36.4255	5.77214	33.9508	35.0799	16.888	75.1393	37.5908	15.6553	20.7702	25.044	46.1904	27.0431	33.8962	16.1942
PMA7G06402.1	4.48231	6.09428	17.5387	0.746783	3.97362	0	4.73198	0	13.36	2.44813	27.336	0.358963	26.8064	20.4118	0.56213	1.75617	0	4.81249	1.44096	15.9947	2.0922	0.552028	4.9153	0.381152
PMA7G05962.1	0.818421	3.64264	9.53994	5.53202	4.03019	0	2.9778	0.426466	2.59015	8.33904	10.9546	0	3.96975	17.204	0.241494	9.98042	7.90335	6.12515	8.96857	8.88062	11.7087	3.39453	8.97175	0.426622
PMA7G06217.1	1.15498	0	0	0	0	0	0	0	0	1.02562	0	0	0	0	0	0	0	0	0	0	0	0	0	0
PMA7G06378.1	19.2181	15.0501	16.9623	4.49993	2.79383	7.77524	8.23474	7.8836	8.87653	18.6493	23.4491	3.0827	17.0791	7.47	16.1276	11.9232	14.2126	9.74733	11.9212	7.94308	13.2916	13.2934	11.5721	4.29975
PMA7G06128.1	117.372	41.7379	48.1822	94.1152	258.544	1349.82	516.925	1423.16	28.9989	29.6546	215.325	0.628149	45.0138	50.0608	9.1209	75.7467	280.838	149.137	509.909	108.779	21.7734	391.458	78.7119	5.00865
PMA7G06390.1	19.7869	20.1544	30.7964	26.3971	16.8339	42.4472	28.5117	42.4469	17.8199	30.3244	31.0156	8.49461	23.8912	24.6443	19.6342	47.9364	47.8873	17.6775	43.8641	20.6424	43.3724	31.3118	29.7989	27.1878
PMA7G06228.1	42.0155	41.2257	39.4516	57.3123	38.4285	51.8296	24.7588	46.8191	28.5937	56.9759	36.4044	24.0938	23.3757	60.8132	19.1092	48.0006	28.9299	3.75589	4.6908	31.0288	14.1281	21.2633	27.4901	25.794
PMA7G06405.1	1.2136	0	0	0	0	0	0	0	0	1.1667	1.06187	0	0.952478	0	0	0	0	0	0	0	0.827668	0	1.44875	0
PMA7G06062.1	5.91466	3.47161	4.27198	1.06445	1.03971	1.40529	2.47606	1.52328	1.90074	4.15119	4.54042	0.876235	3.60235	2.04251	2.41423	1.64479	2.63512	1.60257	2.44905	1.10821	1.2975	2.53528	4.66972	0.587993
PMA7G06208.1	6.41238	6.3645	5.64969	3.99358	2.68726	11.7369	5.01599	10.8952	5.54794	8.72326	5.9647	0.625466	7.66727	2.53919	2.15961	7.32993	10.3833	4.01718	6.16032	3.69355	7.18963	6.57816	6.53802	4.11923
PMA7G06049.1	0.752165	0	0.450591	1.9656	1.1067	1.11711	0.819587	0.789303	3.13616	0.981111	0	0.93612	0.582726	0	0	1.66932	1.04468	0.458997	1.49156	0.374841	0.934289	1.10474	6.72754	0.745841
PMA7G06092.1	104.564	36.7622	8.71191	149.502	189.421	161.023	114.797	107.005	25.1464	57.9262	16.1619	4.88246	8.19308	20.5589	4.31506	47.687	50.7817	20.9502	22.3337	61.8541	55.4318	37.9765	94.8282	90.4097
PMA7G06280.1	7.77043	3.27607	3.5971	2.1607	2.15934	3.07667	4.01208	3.22749	2.61352	4.1621	4.20048	0.577912	3.71354	1.52554	2.45709	4.37925	3.66991	2.244	3.17573	2.19243	4.19226	3.19629	4.36806	3.9561
PMA7G06104.1	0.581691	0	0	0	0	0	0	0	0	0	0	0	0	0	0	0	0	0	0	0	0	0	0	2.37361
PMA7G06038.1	1.37258	42.7002	10.7377	0.826323	0.837385	1.07993	8.42368	0.964084	29.7209	3.65121	12.1923	2.27859	40.26	11.8427	2.39103	12.5996	0.761319	19.8032	4.85225	23.8394	4.98438	1.84299	17.6632	3.08229
PMA7G06108.1	253.438	121.15	290.045	452.288	361.785	325.43	309.029	296.518	247.562	362.477	567.134	61.3303	219.158	389.549	296.67	832.916	410.418	93.0903	336.414	84.7366	1124.07	416.511	478.023	381.664
PMA7G06397.1	3.17282	20.6473	5.91045	9.64368	6.83461	2.72598	9.8636	2.67075	10.7824	3.80367	6.1966	1.50319	19.5505	3.05426	2.64487	17.943	4.50687	23.0033	2.3635	17.6672	13.0281	3.15347	8.17908	2.08195
PMA7G06313.1	0	0	0.305938	0	0	0	0	0	0	0	0.561641	0	0.404407	0	0.400662	0.341597	0	0	0.297073	0	0	0.229996	0.729544	0
PMA7G06231.1	0.797716	0.360145	3.13818	0.454684	0	0	0.322168	0	1.3466	0.636475	0.608375	2.93094	0.65165	0.36658	1.27175	0	0.177436	0.223519	0	0.170407	0	0	1.20394	0.460661
PMA7G06424.1	0	0	0.253604	0	0	0	0	0	0.153152	0	0	0	0.180725	0	0	0	0	0	0	0	0	0	0	0
PMA7G06085.1	0.779103	0.866512	1.06894	0.305473	0.151483	0.6172	0.575623	0.630478	0.848722	0.947936	0.976869	0	1.22678	0.792388	0.704902	0.524213	0.62306	0.639977	0.77646	0.515961	0.459389	1.14047	0.966208	1.01359
PMA7G05926.1	0	0	0	0	0	0	0	0	0	0.67722	0	0	0	0	0	0	0	0	0	0	0	0	0	0
PMA7G06132.1	0	0	0	0	0	0	0	0	0	0	0	0	0	0	0	0.345496	0	0	0.108417	0	0.385275	0.164349	0.301725	0
PMA7G06196.1	17.7035	38.4104	0.424274	637.462	77.9136	7.26925	190.031	87.3441	68.4319	2.78713	0.81043	1.51212	7.17936	0	0.570092	10.9032	0	23.1167	0.399223	10.4568	1.37629	0.135907	0	3.576
PMA7G06028.1	4.14949	2.63177	3.11299	1.32468	1.15927	0.362845	1.85219	0.486853	1.80034	4.21833	2.96415	0.782075	1.91203	2.03955	1.22337	1.61393	1.15066	1.1221	1.19392	0.798211	1.23094	1.54054	2.20641	3.46913
PMA7G06225.1	86.1869	78.4982	68.7647	361.319	263.708	230.818	122.471	231.439	123.49	184.822	82.5246	66.1986	76.6406	155.81	116.239	594.86	415.01	164.775	238.118	140.288	748.161	233.097	296.244	83.8545
PMA7G06416.1	0	0	0	0	0	0	0	0	0	0	0	0	0	0	0	0	0	0.177906	0	0	0	0	0	0
PMA7G06120.1	1.1079	0	0	0	0	0	0	0	0	1.46646	0	0.43704	0	0	0.720089	0	0	0	0	0	0	0	0	0
PMA7G06063.1	0	0	0	0	0	0	0	0	0	0.305758	0	0	0	0	0	0	0	0	0	0	0	0	0	0
PMA7G06286.1	0	0	0	0	0	0	0.231427	0	0	0	0	0	0	0	0	0	0	0	0	0	0	0	0	0
PMA7G06115.1	22.5987	28.4735	135.819	76.8584	123.754	151.939	239.919	137.501	112.03	25.0003	119.956	4.71881	57.4229	29.3033	13.1134	90.2496	46.6419	35.2604	52.2285	228.694	74.1817	100.999	553.21	121.85
PMA7G05943.1	0.11057	0	0	0	0	0	0	0	0	7.15887	0	0	0	0	0	0	0	0	0	0	0	0	0	0
PMA7G06311.1	1.91745	2.21684	1.97215	0.262215	0	0	0	0	4.1076	2.48982	2.88881	0.765989	3.69448	2.05678	1.08836	0.662613	0.257353	1.6293	0.438753	1.24777	0.588023	0.639128	2.76574	1.79636
PMA7G06314.1	137.991	139.393	149.683	791.984	429.37	371.474	275.892	362.233	89.5285	263.216	209.587	371.605	98.9094	236.436	304.697	792.85	538.416	89.455	186.082	171.539	874.561	289.087	351.578	299.883
PMA7G06000.1	0.358585	64.1283	28.6812	0	0	0	0	0	21.8508	0	13.7687	0	198.609	14.9239	0	10.1177	0.189646	119.44	8.02684	102.309	6.65689	0.326358	0.792773	0
PMA7G05985.1	4.42704	3.28233	3.52609	2.37759	1.1604	2.09929	1.94088	1.54742	2.93067	6.11214	4.48453	2.73048	3.12104	3.22606	6.25326	4.17646	3.40501	0.894401	1.58271	0.837787	4.65122	2.05609	4.13984	2.01884
PMA7G06445.1	2.3582	3.34085	1.77094	10.8187	6.93424	3.74814	5.26618	3.75814	3.29961	5.21863	2.46489	2.61296	3.75055	3.3116	3.95975	5.88195	6.71072	1.55633	2.19669	3.06796	7.46431	4.94327	4.48955	2.02503
PMA7G06308.1	0	0	0	0	0	0	0	0	0	0	0	0	0	0	0	0	0	0	0	0	0	0	0	0
PMA7G06421.1	0.323997	0.616293	1.19564	2.1684	1.71505	0	10.2492	0.13769	0.492492	0.458128	0.391067	0	0.509127	0.189293	0	1.2468	0.150404	2.05183	0	2.66578	0.682392	0.125461	1.03645	0
PMA7G06171.1	11.7372	3.98118	2.33386	1.00253	0	1.42175	1.77139	0.555201	3.09791	3.95687	4.12582	2.09057	3.23531	2.0625	2.03328	0.942389	1.0128	0.439714	1.98053	1.58753	1.85224	1.85355	9.68008	3.74983
PMA7G06227.1	0.435177	1.77358	1.4233	0.502145	0	0	0	0.212639	0.660868	0.963412	1.35046	0	1.6837	0	0.503248	1.58378	0.711091	0.551079	0.427881	0.950803	0.416248	0.906201	0	0.515761
PMA7G06200.1	2.41364	15.3501	1.03841	192.45	22.0535	0.481633	65.101	8.02114	16.9966	0.46148	0.505526	1.41153	7.8547	0	0.439427	15.7673	0	14.2492	0.378404	6.64182	1.08419	0	1.07482	3.78879
PMA7G06213.1	1.84408	3.03267	3.01725	1.26272	0.593806	1.37252	1.07097	1.10953	2.03778	2.77997	4.23711	0.441747	3.31898	1.48605	2.47159	3.18015	2.79412	0.574437	1.33627	0.706614	4.12713	2.72083	2.90557	0.588762
PMA7G06427.1	0.266885	0	0.738638	4.76715	2.60402	0.268922	8.52675	0.64923	0	0.282105	1.94755	0	0	0	0	1.16616	0.537666	0	0	0	0.620027	0	2.87497	0
PMA7G06059.1	3.1085	6.92367	4.12053	2.61729	3.4966	1.31775	4.41218	1.18041	6.35403	3.04877	4.35649	0.791542	7.29311	2.52938	2.52643	3.94606	0.802695	3.7263	0.775696	3.68998	2.22168	0.546246	5.75046	1.40075
PMA7G06305.1	0	0	0	0	0	0	0	0	0	0	0	0	0	0	0	0	0	0	0	0	0	0	0	0
PMA7G06255.1	0.303027	0.155231	0	0	0	0	0	0	0	0	0.369362	0	0.386906	0	0.17496	0.474411	0	0.202866	0	0	0.313687	0.724916	0	0.41251
PMA7G06191.1	0	0	0	0	0	0	0	0	0	0	0	0	0	0	0	0	0	0	0	0	0	0	0	0
PMA7G06109.1	151.196	130.314	120.723	705.038	463.651	443.037	238.38	413.116	115.221	252.059	152.784	371.69	99.51	191.201	411.069	729.835	461.68	101.262	175.791	130.903	891.288	246.551	362.836	342.2
PMA7G06179.1	5.0485	4.05766	5.19743	1.34968	1.27425	1.74152	2.58927	2.32573	5.28823	7.06051	4.37266	0	5.70651	2.74913	1.68273	2.22931	3.13972	2.44939	2.2623	1.95945	1.65997	2.91889	4.43025	0.234923
PMA7G06112.1	0	0	0	0	0	0	0	0	0	0	0	0	0	0.445358	0	0	0	0	0	0	0	0	0	0
PMA7G06414.1	0.466088	2.12861	0	1.656	3.16701	0	9.12962	0	1.70042	0.872961	0	0	0	0	0	1.23991	0	1.90167	0	1.75343	0.203074	0	0.431801	0
PMA7G06087.1	31.2522	31.5934	40.7295	35.0647	16.1465	18.9824	33.6951	21.4439	38.7892	44.0227	44.4622	18.3433	31.2876	31.0379	22.843	28.18	34.4766	21.6707	26.2999	19.7966	37.6352	32.2809	25.6484	41.9528
PMA7G06326.1	0	0	0	0	0	0	0	0	0	0	0	0	0	0	0	0	0	0	0	0	0	0	0	0
PMA7G06383.1	0	0	0	0	0	0	0	0	0	0	0	0	0	0	0	0	0	0	0	0	0	0	0	0
PMA7G06117.1	1.67132	1.58094	3.10123	2.86336	2.18162	0.740024	2.20952	0.570655	1.5024	3.79373	4.097	0.560346	1.67127	2.5936	1.10457	3.15834	1.61433	0.594534	2.21603	1.39185	2.68796	1.53243	4.31525	0.306233
PMA7G06144.1	0.351451	0.23281	0.287201	0	0	0.359219	0	0.270729	0.147453	1.04045	0.394751	0	0.319007	0.307008	0.19097	0.146561	0.506452	0	0.944282	0	0	0.834007	0.276228	0
PMA7G05939.1	1.55187	0	0	0	0	0	0	0	0	0	0	0	0	0	0.888482	0	0	0	0	0	0	0	0	0
PMA7G06016.1	3.60991	3.09297	4.29199	0.912897	0.982754	0.883044	2.10427	1.39624	2.31847	2.69849	2.58481	0.450188	2.95037	3.33077	0.989766	1.64481	2.79054	2.07195	2.56951	2.17711	1.31548	2.24622	3.07082	0.245192
PMA7G06266.1	0	0	0	0	0	0	0	0	0	0	0	0	0	0	0	0	0	0	0	0	0	0	0	0
PMA7G06246.1	0	0	0	0	0	0	0	0	0	0	0	0	0	0	0	0.812276	0.366608	0	0.190088	0	0.305246	0	0	0
PMA7G06039.1	8.48891	161.441	27.582	5.81328	34.672	3.87524	40.5185	1.26321	101.701	5.63962	15.8788	1.88444	163.807	7.79914	5.14458	30.3764	1.26284	127.947	8.84003	108.221	18.768	0.744022	27.4042	3.60985
PMA7G06243.1	4.29811	2.29568	11.323	2.97727	1.33228	3.29564	2.61436	2.55184	1.73383	3.84254	9.74612	0	3.19415	2.99085	1.95054	6.00489	5.40198	0.796519	3.51898	1.0248	9.26492	2.70623	4.15283	0.61784
PMA7G06335.1	0	0	0	0	0	0	0	0	0	0	0	0	0	0	0	0	0	0	0	0	0	0	0	0
PMA7G06086.1	0	0	0	0	0	0	0	0	0	0	0	0	0	0	0	0	0	0	0	0	0	0	0	0
PMA7G06406.1	0.751775	0.368119	0.450054	0.194315	0	0.453874	0.458222	0.409667	0.775127	0.837015	0.846213	0.157204	0.491467	0.521596	0.470237	0.569306	0.352961	0.215061	0.349161	0.187048	0.83787	0.491873	0.708607	1.16896
PMA7G06064.1	2.77601	1.62602	3.49419	0.640338	0.509817	0.25325	0.568187	0.25511	1.42462	4.61035	4.67675	0.383864	1.92179	2.90416	1.50511	0.99558	1.68187	0.757244	1.84708	0.790364	1.16479	1.55994	2.6625	0.796582
PMA7G06147.1	0	0	0	0	0	2.24685	0	0.708688	0	0.162879	0	0	0	0	0	0	0	0	0	0	0	0	0	0
PMA7G06409.1	0.165062	0	0.266353	1.14512	1.42331	2.8499	2.27673	2.24783	0	0.857699	0.512435	0	0	0	0	0.129792	1.90928	0	1.54352	0.88731	0.146359	0.927192	0.471309	0
PMA7G06071.1	7.82111	4.34593	4.79421	8.23558	4.40926	2.9209	4.16634	2.37208	3.43152	4.33925	4.25347	1.1475	5.00583	2.73352	2.60873	10.7004	4.34224	2.16419	3.30212	2.13068	9.78685	3.55996	5.29898	2.19968
PMA7G06242.1	0	2.33225	0	0	0	0	2.2216	0	4.93987	0	0	0	0	0	0	0	0	1.77492	1.31684	0	0.460977	0	4.2807	0
PMA7G06122.1	1.76874	3.10556	2.95581	1.03887	0.40985	0.860826	2.25602	1.29814	2.80973	3.62216	3.10059	0.97989	4.56936	1.44836	3.64828	2.24722	1.44979	0.856124	1.89856	1.04535	2.48201	2.04204	5.0199	0.645974
PMA7G06420.1	0.519649	1.15719	2.60086	0.912664	2.01638	0.857896	5.91506	0.68267	0.995031	0.938128	0.563516	1.26729	1.53157	0.262966	0.24072	0.732882	0.707136	2.32672	1.07849	4.11616	0.508285	1.17619	4.50489	9.45609
PMA7G06129.1	68.7327	7.2422	1.88872	52.2038	88.8319	928.22	150.881	1296.16	9.84089	2.17912	11.6324	3.00054	5.07271	27.7817	191.666	13.3283	182.566	51.9096	496.553	33.5694	7.68676	292.715	30.4252	24.0584
PMA7G06046.1	0.47613	0.58845	0.746558	0	0	0	0	0	0.14662	0.731728	0.943487	0	0.296311	0.261795	0	0	0	0	0	0	0	0	0	0
PMA7G05964.1	145.344	144.506	366.156	208.506	151.134	213.673	168.347	227.446	147.625	264.143	315.624	126.71	140.775	164.992	93.9039	203.965	313.625	142.035	498.557	137.485	211.127	354.142	202.505	238.016
PMA7G06337.1	0	0	0	0	0	0	0	0	0	0	0	0	0	0	0	0	0	0	0	0	0	0	0	0
PMA7G06367.1	7.6958	7.41598	9.45348	4.56825	3.03487	3.70815	6.13102	3.9375	5.78768	9.74283	12.0066	3.94548	8.15527	5.9402	13.9924	5.0301	7.58858	3.86625	6.66865	3.92806	5.83765	7.47086	8.06882	4.91833
PMA7G05970.1	0	0	0	0	0	0	0	0	0	0	0	0	0	0	0	0	0	0	0	0	0	0	0	0
PMA7G06404.1	26.5083	4.93624	3.44822	23.2675	28.1032	116.863	39.8831	73.2089	9.85589	13.3229	2.80462	0.774883	8.31891	0.989734	1.39239	6.67932	3.1725	3.24091	10.0242	11.9835	1.56372	1.84868	3.97867	1.03917
PMA7G06161.1	0.508262	0.182742	0.635389	0	0	0	0.189057	0	0.238634	0.972681	1.01232	0	0	0.834128	0.170633	0	0.314149	0	0	0	0	0.772589	0	0
PMA7G06026.1	1.66399	2.71004	2.55677	1.20049	0.563684	0.65314	0.750205	0.6933	2.3126	2.88029	2.41386	1.25455	2.8223	1.60478	1.774	2.40859	1.78607	1.00417	1.31782	0.653584	2.70379	1.80825	2.75837	1.83344
PMA7G06029.1	0	0	0	0	0	0	0	0	0	0	0	0	0	0	0	0	0	0	0	0	0	0.105571	0	0
PMA7G06274.1	2.2622	0.754852	0.574296	0	3.05305	1.23646	3.01957	7.77327	0	3.17051	2.38022	0	0	0	0	0.549867	10.0289	0	29.4111	0.437298	0	9.58168	0.747137	0
PMA7G05974.1	0	0	0	0	0	0	0	0	0	0	0	0	0	0	0	0	0	0	0	0	0	0	0	0
PMA7G06035.1	21.444	19.2201	29.7748	28.1965	16.9412	29.4386	19.284	31.3967	16.9839	24.4995	34.9144	7.09151	20.1865	17.3148	18.0313	20.5913	52.5989	8.66767	41.3439	11.2841	15.651	47.9333	20.5787	5.56939
PMA7G06205.1	0.360112	0.960541	3.52979	0	0	0	0	0	0.354243	0	1.05405	0	0.927229	0.756821	0	0	0	0.69999	0	0.565906	0	0.249109	0.741991	0.564466
PMA7G06265.1	0	0	0	0	0	0	0	0	0	0	0	0	0	0	0	0	0	0	0	0	0	0	0	0
PMA7G06417.1	0	0	0	0.945483	0.643239	0.726658	1.99824	0.852752	2.4487	0	0	1.06477	2.50506	0.431364	3.12894	2.33615	1.53104	3.58737	3.48486	0.494016	3.26083	2.34014	0.379451	1.50116
PMA7G06051.1	0.445316	0	0	0	0	0	0	0	0	0	0	0.710612	0	0	0	0	0	0.541045	0	0.164295	0	0	0	4.17776
PMA5G05998.1	16.181	24.0544	19.5874	23.141	21.7349	18.3262	17.6959	14.2941	27.7845	17.4878	42.2676	59.7914	25.8652	15.2684	43.3128	38.6681	21.2589	11.1685	11.3396	9.24211	50.8828	13.2158	41.6034	131.316
PMA5G06000.1	5.46356	11.5626	11.0007	1.56334	1.5724	3.90748	3.26934	3.66938	7.39573	8.44464	8.8915	2.59782	10.7541	7.08788	3.87656	4.04884	5.042	5.6556	5.99374	4.70885	3.26703	6.48962	6.1897	13.1831
PMA5G05992.1	19.1064	20.0041	23.2468	4.76409	2.29419	7.55505	14.2816	8.54239	12.2548	18.5266	35.6501	10.5686	25.1895	6.94694	14.6328	17.4407	15.5635	10.2857	14.1972	12.7798	12.3758	18.5591	22.5688	11.5833
PMA5G05999.1	3.16175	4.62451	7.7705	1.33372	1.40298	3.10487	2.95395	2.52992	5.47664	8.94086	9.63787	1.76835	7.97365	4.99001	1.64	8.70052	8.30545	3.40723	10.3204	3.63832	8.37327	7.92573	8.78448	5.70967
PMA5G05988.1	7.44267	15.8702	10.5892	6.36762	7.8323	5.05176	12.6261	6.17193	9.84396	8.31394	8.0235	5.61555	14.7802	2.98652	9.10942	15.7242	8.59876	9.53264	7.4782	11.101	19.4285	8.33623	6.14845	17.202
PMA5G06006.1	2.23974	0.786223	1.22431	1.57068	1.32161	1.20791	1.08595	1.1849	1.24025	2.4592	1.3595	1.93495	0.856779	1.82922	0.982119	2.61396	1.45887	0.166332	1.16266	0.437062	3.02881	1.02681	1.65147	7.85806
PMA5G05995.1	1.81218	2.73564	3.40072	0.570509	0.284746	1.36492	1.25395	1.32041	1.95424	2.32155	3.43881	0.747361	3.15109	1.3001	1.93272	3.86653	2.95662	1.37021	1.70522	1.15655	4.00246	1.96698	2.83133	3.54457
PMA5G05994.1	10.7864	14.5882	16.3419	5.55205	3.64489	12.2816	9.14674	10.1589	12.0665	15.4789	16.6258	5.04796	16.9292	9.14099	9.81892	13.2208	18.159	7.87567	15.0176	7.07695	11.347	16.683	15.1061	14.6079
PMA5G06001.1	0	0	0	0	0	0	0	0	0	0	0	0	0.528361	0	0	0	0	0	0	0	0	0	0	0
PMA5G05987.1	3.4061	2.00697	3.69577	1.55545	1.71361	2.885	4.10765	3.64348	2.45994	2.3943	3.22966	0.7424	2.24832	1.86101	1.0275	1.89404	2.8237	1.49556	3.15661	2.98413	1.32508	4.01761	4.35514	29.8523
PMA5G05993.1	70.6672	53.0473	79.9845	355.983	162.127	164.565	159.429	120.506	97.5721	116.92	129.281	69.4894	78.9682	81.6463	115.983	213.189	190.219	48.245	122.675	45.9039	155.294	108.484	142.275	95.7427
PMA5G06004.1	13.7377	9.83578	13.9918	17.0188	10.2336	12.6574	12.1099	14.0929	15.493	34.2614	18.5161	9.92988	15.1036	9.47789	8.69004	24.4656	28.5603	9.24365	21.2279	7.52732	20.3892	22.0363	18.1948	11.6957
PMA5G05997.1	13.2774	4.62	4.22815	0.176093	0.19437	0.795186	1.81294	0.820417	3.75883	2.77333	3.22781	0.911037	4.89752	1.73759	1.85612	2.28286	2.12826	1.48629	2.27467	1.79311	1.43982	3.08137	4.84354	2.47755
PMA5G06003.1	0.15327	0	1.8327	1.11067	1.15438	1.27585	0.981707	0.793087	0	0.264031	1.15264	0	0	1.78646	0.205475	1.40924	2.84504	0	2.16322	0	1.66068	1.49112	1.42122	0
PMA5G05991.1	7.32638	8.09827	8.32271	2.32469	1.27122	3.29327	5.36173	3.53247	4.58524	7.37254	8.96918	0.729082	9.19973	2.59991	4.57427	8.42874	7.06334	4.02744	5.41253	4.3175	7.94541	6.26473	6.50241	1.68206
PMA5G05990.1	23.7846	35.763	24.7925	37.7756	29.9695	22.5282	40.1383	20.3351	53.0794	51.5548	31.9426	35.7931	33.2008	15.2428	21.1585	42.6032	19.6603	21.2391	20.4623	26.8639	41.2979	17.8939	36.6072	36.7354
PMA5G05996.1	2.89585	5.235	5.00055	1.32774	1.41472	1.22205	2.93984	1.18552	2.99699	3.86868	3.95315	1.76349	5.32524	2.3839	3.00876	2.81265	2.60318	2.26784	3.49561	2.53864	2.66173	4.20661	4.23689	2.32783
PMA5G06005.1	140.035	91.7835	190.308	455.386	372.324	225.445	248.729	197.91	114.137	247.607	203.813	285.81	106.116	156.781	180.469	238.021	238.481	79.2285	185.225	96.3795	263.858	159.72	310.102	189.198
PMA5G05989.1	1.69821	0.799647	0.928368	0	0	0.83147	0.837788	0.683435	0.531262	1.33073	1.7682	0.554021	0.887245	0.603451	1.01014	0.83853	0.577941	0.276846	0.812842	0.317752	0.444771	0.606752	0.727257	3.58026
PMA1G01924.1	1.40971	0	1.89708	3.70839	1.958	3.22146	1.41088	4.18518	0.158595	1.05661	2.74703	0	0	0.663958	0	3.4792	3.98091	0	1.37515	0	1.36057	2.3583	0.491361	0
PMA1G00925.1	0	0	0	0	0	0	0	0	0	0	0	0	0	0	0	0	0	0	0	0	0	0	0	0
PMA1G01836.1	0	0	0	0	0	0	0	0	0	0	0	0	0	0	0	0	0	0	0	0	0	0	0	0
PMA1G01961.1	0	0	0	0	0	0	0	0	0	0	0	0	0	0	0	0	0	0	0	0	0	0	0	0
PMA1G01062.1	0	0	0	0	0	0	0	0	0	0	0	0	0	0	0	0	0	0	0	0	0	0	0	0
PMA1G01421.1	0	0	0	0	0	0	0	0	0	0	0	0	0	0	0	0	0	0	0	0	0	0	0	0
PMA1G01265.1	0.771321	0	0.471848	0	0	0	0	0	0.240842	1.08526	0.827438	0	0.220205	0.412255	0.496363	0	0.185823	0	0.169068	0	0	0	0.427116	0.173654
PMA1G01051.1	0	0	0	0	0	0	0	0	0	0	0	0	0	0	0	0	0	0	0	0	0	0	0	0
PMA1G01427.1	378.832	9.59231	20.8923	1.50985	1.65221	0.70788	4.75715	1.24355	10.4467	209.248	24.2835	0.559045	9.45872	30.1009	5.96616	0.789312	0.39435	1.65371	0.435099	0.87167	0.460759	0	13.6945	0.454946
PMA1G01956.1	0.475904	0	0	0	0	0	0	0	0	0	0	0	0	0	0	0	0	0	0	0	0	0	0	0
PMA1G01444.1	0.202767	7.48886	6.84367	8.14817	2.01409	1.36799	4.73112	1.7553	9.40147	3.44888	12.3469	0	3.1672	0.22335	0	3.86044	0.690181	1.15802	0	5.39729	1.14887	0	12.5319	0
PMA1G01021.1	0	0	0	0	0	0	0	0	0	0	0	0	0	0	0	0	0	0	0	0	0	0	0	0
PMA1G01334.1	0	0	0	0	0	0	0	0	0	0	0	0	0	0	0	0	0	0	0	0	0	0	0	0
PMA1G01037.1	0	0	0	0	0	0	0	0	0	0	0	0	0	0	0	0	0	0	0	0	0	0	0	0
PMA1G01988.1	1.31	0	0	7.25022	3.08652	1.27682	3.86031	1.3182	0	1.70185	2.44588	0	0	0	0.96318	7.25914	1.6582	0	0.414591	0	12.1768	1.42968	7.08442	0.531222
PMA1G01852.1	29.7862	0	0.187862	1.47643	0.653313	3.08744	2.38723	1.70748	0	2.28375	1.31483	0	0	1.00924	0.284442	4.2834	4.7448	0	4.16502	1.57105	1.73053	16.2121	2.32965	0
PMA1G00981.1	0	0	0	0	0	0	0	0	0	0	0	0	0	0	0	0	0	0	0	0	0	0	0	0
PMA1G01815.1	1.51824	24.7142	6.6476	2.07692	1.93256	0.998764	2.45635	0.240316	15.4537	1.08112	4.12245	0.169562	28.0032	1.7627	0.799468	8.26284	0.462955	6.65689	0.272855	8.20487	4.75524	0.446149	7.45448	0.975133
PMA1G01458.1	0	0	0	0	0	0	0	0	0	0	0	0	0	0	0	0	0	0	0	0	0	0	0	0
PMA1G00937.1	0	0	0	0	0	0	0	0	0	0	0	0	0	0	0	0	0	0	0	0	0	0	0	0
PMA1G01578.1	36.1797	34.5178	41.7501	64.2827	45.8979	36.2839	41.6701	36.8102	34.1279	66.3859	54.1303	24.9727	40.5662	31.1136	28.8311	42.7297	60.8706	33.6044	62.6935	28.8146	58.32	60.062	49.1648	17.2815
PMA1G01441.1	0.553157	0.555468	0.747169	0	0	0.32671	0	0.338901	0.59419	0.631297	1.08182	0.194322	0.654828	0.693308	0.564926	0.614989	0.552817	0.25007	0.332605	0.117094	0.556236	0.558574	0.623944	0.357038
PMA1G01382.1	62.3305	28.8082	31.5127	26.3742	13.2633	35.1195	29.0873	39.7853	40.9405	97.1114	47.3812	20.1968	35.3203	30.8729	19.6075	31.7962	23.8778	17.7563	24.5948	17.0216	23.5508	22.1775	53.1505	55.2348
PMA1G01007.1	0	0	0	0	0	0	0	0	0	0	0	0	0	0	0	0	0	0	0	0	0	0	0	0
PMA1G01750.1	5.29436	11.1518	10.922	5.90004	1.67307	4.12165	5.20145	3.39123	7.46528	9.21999	9.74912	2.07867	11.1377	5.85131	5.4287	10.5403	9.02389	5.65949	7.24937	5.42393	12.635	10.0506	9.06592	6.62597
PMA1G01709.1	0.381124	0	0	0.242788	0	0	0	0.215116	0.340338	1.63354	0	1.80088	0.160474	0.390806	1.74241	0	0.352452	0	0	0.173153	0	0	0.216363	0.905602
PMA1G01118.1	0	0	0	0	0	0	0	0	0	0	0	0	0	0	0	0	0	0	0	0	0	0	0	0
PMA1G01899.1	0	0	0	0	0	0	0	0	0	0	0	0	0	0	0	0	0	0	0	0	0	0	0	0
PMA1G01486.1	0	0	0	0	0	0	0	0	0	0	0	0	0	0	0	0	0	0	0	0	0	0	0	0
PMA1G01828.1	13.8865	0	0	0	1.51882	0	3.48603	0	0	50.9026	0	0	0	0	0	0	0	0	0	4.335	1.90843	0	0	0
PMA1G01322.1	9.11967	1.00336	276.737	2.25778	4.61123	73.106	16.7005	81.5189	1.17654	5.39432	38.3318	0	1.57599	1.01209	0.382767	5.94037	43.9613	9.08914	13.3678	21.3943	7.06141	9.49556	6.94717	0.25968
PMA1G01764.1	0	0	0	0	0	0	0	0	0	0.962013	0	0	0	0	0	0	0	0	0	0	0	0	0	0
PMA1G00931.1	0	0	0	0	0	0	0	0	0	0	0	0	0	0	0	0	0	0	0	0	0	0	0	0
PMA1G01914.1	2.58727	5.87805	3.78364	1.37694	0.333206	1.27792	3.85523	1.47745	5.1284	4.79109	8.7145	1.10407	4.93646	2.63365	0.964057	6.50594	3.9843	1.725	4.06014	2.96021	3.72586	4.25086	11.1129	0.540158
PMA1G01032.1	0	0	0	0	0	0	0	0	0	0	0	0	0	0	0	0	0	0	0	0	0	0	0	0
PMA1G01573.1	0	0	0	0	0	0	0	0	0	0	0	0	0	0	0	0	0	0	0	0	0	0	0	0
PMA1G01067.1	0	0	0	0	0	0	0	0	0	0	0	0	0	0	0	0	0	0	0	0	0	0	0	0
PMA1G01922.1	0.287191	0	1.49119	1.17933	1.28177	0.668709	1.69859	1.67863	0	0.575663	2.12869	0	0	0.402832	0	2.85958	3.57373	0	2.59623	2.31991	1.97664	2.70393	1.04562	0
PMA1G01230.1	32.7277	13.0367	13.7856	5.18516	6.84545	10.4324	7.72353	9.24819	9.43834	12.672	11.8382	4.76322	9.63399	6.27996	9.3979	13.4235	10.9151	7.83628	9.29936	9.07762	12.9712	7.95612	21.162	13.889
PMA1G01589.1	4.01311	0	0	4.31662	3.68292	3.15038	2.60669	2.38036	0.69478	27.7365	5.77514	4.19158	0	0	3.60611	1.55246	5.37268	0	1.10069	0	3.28458	0.623191	6.7559	10.7773
PMA1G01088.1	0	0	0	0	0	0	0	0	0	0	0	0	0	0	0	0	0.304378	0	0	0	0	0.326225	0	0
PMA1G01169.1	2.54209	1.78039	2.76971	1.24735	0.368255	0.623577	0.683608	0.633719	1.21602	3.26681	5.58621	0.896457	2.3247	2.9117	2.19738	1.0085	1.48641	1.26733	1.7354	0.580652	1.30397	2.1421	1.76665	0.590864
PMA1G01413.1	39.634	13.7368	28.8159	3.0601	1.00426	2.92774	2.44207	2.09395	14.2825	32.5211	38.9678	2.3205	22.9297	20.9584	9.22416	3.94292	5.90324	8.56408	1.61178	12.0548	23.0897	8.16224	31.5964	1.29172
PMA1G01399.1	0	0	0.598208	0	0	0	0	0	0	0	0	0	0	0	0	0	0	0	0	0	0	0	0	0
PMA1G01920.1	1.74123	7.8872	4.8176	0	0	0.493532	0	0.753236	0.880789	1.14895	4.99518	0	5.73485	0.741151	0.71327	3.54014	2.49004	0.408703	0.494231	2.4049	1.56054	1.83644	2.70963	0.280899
PMA1G01758.1	0	0	0	0	0	0.345028	0	0.2379	0	0	0	0	0	0	0	0	0.533195	0	0	0	0	0.909822	0	0
PMA1G01557.1	0	0.675516	0.149994	0	0	0	0	0	0.302673	0	0	0	0.380656	0	0	0	0	0.198925	0	0.261235	0	0	0.347409	0
PMA1G00873.1	0	0	0	16.7052	4.64577	0	5.13829	0	0	0	0	0	0	0	0.206475	0.225511	0	0	0	0	0.171587	0	0.825713	0
PMA1G01741.1	25.2601	27.743	36.7999	41.9103	18.9768	26.4757	22.5546	21.9215	24.8452	37.8653	54.887	26.2864	26.0111	35.2596	67.6091	40.4482	43.6818	12.6824	23.5643	14.9386	44.0594	33.5935	54.5898	13.4036
PMA1G01843.1	1.1269	0	0	0.835582	1.05425	0	4.73035	0	0	0.313618	0.576563	0	0	0	0	2.82006	0.946848	0	0.20764	0	0.371944	0	0	0
PMA1G01240.1	0.737522	0	0.340906	0	0	0	0	0	0	1.27538	0	0	0.130466	0	0.388977	0	0	0	0	0	0	0	0	0
PMA1G00860.1	0	0	0	0	0	0	0	0	0	0	0	0	0	0	0	0	0	0	0	0	0	0.839918	0	0
PMA1G01957.1	0	0	0	0.320308	0	0	0	0.15092	0	0.124642	0.364744	0	0	0	0	0.153776	0	0	0	0	2.21804	0	0.197181	0
PMA1G01817.1	1.84543	0.378041	0.306	419.512	0	0	360.221	6.97739	10.2712	0.952506	37.6014	2506.69	0	1.01217	1306.93	0	0	0	0	0	0	0	7.63688	1243.51
PMA1G01662.1	4.70222	6.25208	3.81665	9.72767	4.75976	8.12662	3.79906	6.97747	6.90643	6.75422	8.30467	1.29267	8.05212	2.35248	6.90385	9.36638	6.18333	2.7877	3.20299	2.19254	17.3554	2.55454	10.2916	8.37853
PMA1G01202.1	0	0	0	0	0	0	0	0	0	0	0	0	0	0	0	0	0	0	0	0	0	0	0	0
PMA1G01546.1	0	0	0	0	0.216254	0.633312	0.373713	0.316518	0	0	0.403098	0	0	0.627975	0	1.02811	1.36156	0	1.06222	0	0.547333	4.33743	0.663717	0
PMA1G01136.1	1.25302	0.229612	0.563533	0	0	0.310797	0.804267	0.335281	0.45709	1.56171	1.15791	0	0.567643	0.221617	0.447954	0.343328	1.14547	0.19223	0.639695	0.253235	0.199436	0.800231	1.12795	0
PMA1G01127.1	0	0	0	0	0	0.332801	0	0.438879	0	0	0	0	0	0	0	0	2.30659	0	6.63886	0	0	8.27241	0	0
PMA1G01893.1	0.668668	0.318061	1.50322	0	0	0	0	0	0.425104	0	0.625023	0	0.837872	0.348651	0	0	0	0	0	0	0	0	0.738971	0
PMA1G01588.1	2.68585	5.58854	4.49321	0.462898	0.935177	4.69391	1.54661	4.68984	4.26581	1.50994	2.11602	0	5.53055	1.36335	0.458274	1.3473	2.93286	4.31537	3.62765	2.62807	0.512029	3.93913	1.76948	1.50265
PMA1G01793.1	29.7883	31.8781	35.2839	32.8015	18.54	19.7395	15.6998	16.2298	24.3249	28.9084	32.0427	20.1029	34.8228	17.6469	19.8152	26.8222	32.5994	17.7891	21.587	19.0475	27.454	22.8155	23.7922	17.9707
PMA1G00991.1	1.78184	2.54938	2.61584	0.852767	0.994938	1.9185	2.66305	2.3451	1.62834	2.35816	3.24245	0.754186	1.74044	1.66979	0.882555	4.40566	3.71037	1.43827	3.21469	1.73662	1.05728	2.67956	2.75224	2.19848
PMA1G01820.1	0	0	0	0	0	0	0	0	0	0	0	0	0	0	0	0	0	0	0	0	0	0	0	0
PMA1G01971.1	0.59728	0.441832	0.406392	0	0	0.245648	0	0.181787	0.619545	0.296272	0.824702	1.10473	0.463714	5.91788	0.204639	0.233815	0.719141	0.594284	0.902487	0.623187	0.175161	3.33299	0.969103	0.790966
PMA1G01695.1	7.96506	12.0247	11.7502	11.0052	5.77437	11.663	11.6716	13.0233	9.38363	10.82	19.6337	10.2484	11.9335	6.26447	16.9514	12.133	17.1662	6.84522	14.0266	8.3487	10.6279	15.7277	16.2181	7.2148
PMA1G01280.1	0	0.160426	0	0	0	0	0	0	0.217219	0	0	0	0	0	0	0	0.176135	0	0.25181	0	0	0.340881	0	0
PMA1G00887.1	0.896063	2.68191	2.62704	0.22948	0	1.34905	0	1.22589	1.88543	0.53612	2.63954	0	2.31896	0.730366	0.20198	0.391764	1.17076	0.121662	1.82665	0.52176	0	1.67599	1.28306	0
PMA1G02003.1	3.61241	1.45404	4.39253	4.25015	1.58051	1.79633	4.91827	1.73535	2.22679	9.02443	22.3844	1.29551	2.92532	5.52378	2.75006	4.1051	4.39315	1.14771	4.65412	1.99039	5.15139	6.74779	16.5639	0.609678
PMA1G01720.1	2.99068	0.496194	0.703305	0	0	0	0	0	0	2.8237	0.933395	0	0.267783	0.144015	0.40249	0.361796	0.239487	0	0.253579	0.202911	0.229929	0.29589	0.591691	0
PMA1G01747.1	6.25292	6.72685	7.34268	5.42605	2.68116	4.95722	4.7842	4.98627	5.95556	10.2264	8.55495	5.72138	6.57731	3.47882	6.80246	7.75518	8.41955	3.334	7.26831	2.90596	6.71024	7.13495	7.82234	3.26565
PMA1G01783.1	0.280943	0	0	0	0	0	0	0.326334	0	0.217351	0.434969	0	0	0	0	0	0	0	0	0	0	0	0	0
PMA1G00902.1	2.71716	10.8792	3.54282	0.955695	0.619268	0	2.76012	0	6.71542	2.57988	3.9095	0	6.88159	0.261399	0.392697	2.44158	0.175373	10.8493	0.217694	11.0348	1.62232	0	5.00057	0
PMA1G01345.1	0	0	0	0	0	0	0	0	0	0	0	0	0	0	0	0	0	0	0	0	0	0	0	0
PMA1G01443.1	36.9098	1.45126	4.17905	0	0	0	1.01859	0	0.986682	10.9568	6.36204	0	0.568312	0.241575	0	0	0	0	0	0.380173	0	0	1.71878	0
PMA1G01549.1	6.64535	37.2665	59.282	0	0.574433	2.88271	0.30398	3.45327	32.3456	1.5192	88.7171	0	70.5474	130.782	0	0	0.157367	0.325787	0.391385	0.753864	0.606036	0.933214	6.19624	0
PMA1G01340.1	0	0	0	0	0	0	0	0	0	0	0	0	0	0	0	0	0	0	0	0	0	0	0	0
PMA1G01937.1	85.0861	88.8672	21.0539	16.3369	10.4671	17.8112	43.2446	20.0566	106.967	64.7478	50.2456	2.59937	147.757	17.5805	14.6656	72.3948	34.9047	62.4536	37.0041	48.776	45.9044	23.6711	75.5411	8.08427
PMA1G01936.1	5.00694	6.10701	10.4966	4.71727	5.88113	6.30575	5.28977	5.01886	6.99512	7.07775	9.06119	3.529	6.35196	5.41048	2.39468	7.66876	11.8408	4.23832	40.8138	3.92718	5.78328	21.3794	7.32266	5.72019
PMA1G01388.1	1.52513	2.19316	3.14445	5.43742	4.8438	1.57703	15.7189	3.55564	2.11965	7.76747	7.42528	10.8599	1.89927	3.51713	8.21854	3.70657	2.13547	10.0704	1.7434	6.21477	3.1786	1.47632	11.4577	5.52644
PMA1G01125.1	0	0	0	0	0	0	0	0	0	0	0	0	0	0	0	0	0	0	0	0	0	0	0	0
PMA1G01319.1	4.62217	4.13462	4.84283	8.90535	7.33471	5.23092	7.22968	3.94728	4.71003	10.6625	6.72202	4.82948	3.95279	4.81198	5.06902	5.77991	5.21325	4.19334	5.83195	4.08197	5.84004	5.85334	7.91831	8.00166
PMA1G00997.1	0	0	0	0	0	0	0	0	0	0.417733	0	0	0	0	0	0	0	0	0	0	0	0	0	0
PMA1G01119.1	0.357278	0.240723	0.208773	0	0	0	0.421621	0.251258	0.346411	0.460583	0.816717	0	0.311774	0.321968	0.455112	0.408517	0.383696	0	0	0	0.250521	0.214012	0.993161	0.291888
PMA1G01367.1	10.6709	1.26038	2.53243	13.1117	6.36261	2.7873	1.67585	2.84468	1.69522	28.8549	2.23692	2.71022	0.997665	14.9996	2.36641	5.8911	5.05156	1.13435	2.01754	0.789119	7.32128	4.42961	3.35205	1.66683
PMA1G01084.1	0	0	0	0	0	0	0	0	0	0	0	0	0	0	0	0	0	0	0	0	0	0	0	0
PMA1G01335.1	0	0	0	0	0	0	0	0	0	0	0	0	0	0	0	0	0	0	0	0	1.04858	0	0	0
PMA1G01095.1	0	0	0	0	0	0.188761	0	0.170472	0	0	0	0	0	0	0	0	0	0	0	0	0	0	0	0
PMA1G02005.1	9.94199	24.0796	16.6492	1.61252	1.63576	3.72142	14.5642	4.25103	13.181	12.311	22.1892	0.296608	25.0048	11.2718	2.63422	9.07445	5.18201	8.89323	6.23471	12.5323	4.02468	4.64182	27.7721	1.02149
PMA1G01279.1	0	0	0	0	0	0	0	0	0	0	0	0	0	0	0	0	0	0	0	0	0	0	0	0
PMA1G01788.1	0	0.184692	0.400399	0	0.301906	0	0.275859	0	0	0	0.310207	0	0.718475	0.346626	0	0.279799	0	0.173481	0	0.423001	0.283469	0.164935	5.02989	0
PMA1G01138.1	0.346413	0.173399	0.217458	0.297267	0	0	0.232504	0	0.319115	0.600656	0.448819	0	0	0	0.195753	0.286139	0.480196	0	0	0	0.433392	0.285094	0.306652	0.490876
PMA1G01031.1	0	0	0	0	0	0	0	0	0	0	0	0	0	0	0	0	0	0	0	0	0	0	0	0
PMA1G01297.1	0	0	0	0	0	0	1.7493	0	0	0	0	0	0	0	0	0	0	0	0	0	0	0	0	0
PMA1G01462.1	16.2196	20.682	30.2005	183.051	91.7161	84.0044	40.6088	69.9899	35.2956	58.805	31.6798	67.2127	16.8784	34.7439	63.5974	158.278	107.241	8.97017	27.081	14.6595	235.743	50.2873	114.888	53.7397
PMA1G01723.1	709.528	214.077	198.703	331.651	230.274	415.674	323.205	426.219	157.113	420.452	203.894	239.9	163.816	155.956	227.995	210.334	425.795	251.283	263.058	176.69	230.117	224.294	153.499	209.148
PMA1G01228.1	7.68471	3.89728	23.2561	4.51026	7.81317	40.9671	5.61408	30.984	5.47129	4.77831	46.8728	0	5.51957	7.68073	3.80797	17.6362	245.81	4.32592	198.5	9.80465	9.90741	276.378	31.3435	0.490306
PMA1G01299.1	0	0	0	0	0	0	0	0	0	0	0	0	0	0	0	0	0	0	0	0	0	0	0	0
PMA1G01378.1	35.9257	20.4138	32.098	47.9487	50.1309	83.2571	49.4302	83.2628	23.1399	46.0708	30.4515	15.6391	19.2844	22.8575	13.0205	39.8836	64.1849	15.5971	58.6893	20.9807	41.5705	48.9454	26.5444	29.7383
PMA1G01313.1	0	0.306813	0.613799	0	0.334234	0	0.994875	0.442195	0.457515	0.681262	0.184576	0	0.560465	0	0.736572	2.93582	0.532505	0.796448	0	0.378742	1.86895	0.422049	1.33587	0.409159
PMA1G01190.1	0	0	0	0	0	0	0	0	0	0	0	0	0	0	0	0	0	0	0	0	0	0	0	0
PMA1G01784.1	4.71775	10.2761	8.41813	7.45181	4.10917	6.39839	8.08967	5.72107	7.89928	11.558	9.79024	7.37395	13.3399	6.61425	9.28868	10.2064	11.2553	6.02023	7.81679	5.51572	12.6941	11.4489	14.2663	7.13962
PMA1G01380.1	1.63736	1.80105	1.65774	0.520153	0.760614	0.841665	0.984741	0.545507	1.13382	1.6968	2.14199	0.311365	1.60316	0.669035	0.622895	1.17308	0.897268	0.726438	0.954511	0.658572	1.0604	0.981738	1.41076	1.15303
PMA1G01656.1	33.8695	18.6405	41.1721	35.3721	24.5647	207.35	49.8283	258.653	19.8111	10.6676	24.7361	1.42806	16.3803	16.2551	3.93096	12.8151	101.48	10.2634	67.581	7.15765	8.38162	110.589	30.1593	1.85866
PMA1G01490.1	0	0	0	0	0	0	0	0	0	0	0	0	0	0	0	0	0	0	0	0	0	0	0	0
PMA1G01980.1	0	0	0	0.475104	0.153439	2.74491	0.168973	3.15435	0	0	0	0	0	0	0	0	4.90986	0	4.40615	0	0	5.28065	0	0
PMA1G01109.1	1.61687	0	0.480269	2.38285	1.27243	1.60302	1.51662	1.08128	0	3.23652	1.02198	0.197131	0.32101	0	3.97208	6.07863	3.0238	0.266828	1.11074	0.563588	5.13561	1.02663	5.07832	0.487548
PMA1G01625.1	0.422646	0.589866	4.55628	3.07573	6.00591	35.7111	4.89732	30.1131	0.734342	1.37811	5.61994	0	0.539843	0.451663	0	4.17047	72.2946	1.44581	122.576	3.72782	0.582604	67.4215	0	0
PMA1G01266.1	1.27589	1.90079	13.4401	0	0	18.2579	0	17.5462	4.84782	1.13836	4.47051	0	3.87392	3.82983	0	0	10.5467	0.179777	7.03785	0.805681	0	4.97552	1.96514	0
PMA1G01732.1	0	0	0	0	0	0	0	0	0	0	0	0	0	0	0	0	0	0	0	0	0	0	0	0
PMA1G01293.1	266.328	0.42008	12.4716	175.979	236.919	0	664.985	3.83057	0	404.714	210.879	0	0	0	1.18661	300.915	113.895	0.397558	127.968	12.3895	613.565	15.7677	451.207	0
PMA1G01157.1	0.162207	0	0	0	0	0.382662	0	0	0	0.191255	0.121812	0	0	0	0	0	0.23144	0	0.231747	0	0	0.242557	0	0.227609
PMA1G01252.1	0	0	0	0	3.63936	0	6.66796	0	0	0	0	0	0	0	0	1.95556	0	2.8035	0	16.0044	3.44325	0	0.409711	0
PMA1G01172.1	0	0	0	0	0	120.084	0	120.948	0	0.486852	0	0	0	0	0	0	2.90356	0	1.95971	0	0	0.937938	0	0
PMA1G01450.1	0	0	0	0	0	0	0	0	0	0	0	0	0	0	0	0	0	0	0	0	0	0	0	0
PMA1G01598.1	0.50524	0.594673	0.217274	0	0	0.83899	0	1.01554	0.506177	0	0	0	0.89599	0	0	0	0.646173	0.659692	0.536486	0.504357	0	0.787313	0.217048	0
PMA1G01369.1	3.10527	1.04642	19.0224	10.4263	8.69138	2.48909	19.2304	3.77951	0	5.74441	12.9518	0	0.568125	3.32833	0.164716	34.8855	4.12432	5.64681	3.41476	28.3677	39.8801	1.03742	7.84192	0
PMA1G01049.1	0	0	0	0	0	0	0	0	0	0	0	0	0.241491	0.694026	0	0	7.00823	0.152861	56.2655	0	0	173.291	0	0
PMA1G01678.1	0	0	0	0	0	0	0	0	0	0	0	0	0	0	0	0	0	0	0	0	0	0	0	0
PMA1G01730.1	0.25902	2.75079	1.41091	0	0	0.327117	0	0	1.842	0	0.793208	0	2.86075	0.253878	0	0.193913	0.333852	0.55084	0.292405	0.21545	0	1.0482	0.185481	0
PMA1G01770.1	0.246051	0	0	1.0268	0.886598	1.61483	0.683663	0.610615	0	0	0	0	0	1.31748	0	1.62262	3.84936	0	1.84733	0.225167	1.18293	6.80383	0.359942	0.13203
PMA1G01654.1	0	0	0	0	0	0	0	0	0	0	0	0	0	0	0	0	0	0	0	0	0	0	0	0
PMA1G00951.1	0	0	0.207847	0	0	0.252234	0	0.229642	0	0	0	0	0	0	0	0.126488	0	0	0	0.140531	0	0	0	0
PMA1G01740.1	9.90189	7.84976	13.0742	8.188	3.60753	7.08788	7.93604	7.26316	7.02868	15.5977	11.4748	4.30064	6.73681	5.26533	5.85674	12.5289	15.4557	4.73686	14.8818	5.05998	12.0098	11.8044	10.7251	4.2929
PMA1G01133.1	1.01639	0.533804	0.428545	1.52792	0.811462	0.720367	1.79465	0.564823	1.16712	1.26646	3.45227	6.83353	0.86137	0.862074	8.87811	0.854174	0.867517	0.449936	0.227354	0.387106	1.06606	0.575319	0.808104	7.19731
PMA1G01329.1	1.5121	0.652516	1.35217	0	0.15513	0.323667	0	0.244155	0.397681	1.31163	0.616515	0.137887	0.980955	1.96057	1.03856	0.422229	1.22852	0.178433	1.28845	0	0.163299	1.90946	0.323095	0
PMA1G01165.1	0	0	0	0	0	0	0	0	0	0	0	0	0	0	0	0	0	0	0	0	0	0	0	0
PMA1G01565.1	0	0	0	0	0	0	0	0	0	0	0	0	0	0	0	0	0	0	0	0	0	0	0	0
PMA1G01385.1	1.48516	0.815345	0.795657	0.202575	0.313168	0.290607	0.286084	0.306551	0.695557	0.837025	0.837208	0	0.840559	0.357077	0.371193	0.620649	0.404234	0.318697	0.399082	0.225643	0.619189	0.660401	0.677935	0.743306
PMA1G01457.1	2.6843	0	0	0.249852	6.19285	0	12.2155	0	0	0	0	0	0	0	0	0	0	0	0	2.49182	1.82481	0	0	0
PMA1G00867.1	0.704074	3.85181	2.68802	0	0	0	0	0.217957	1.5708	0.315151	1.31498	0	3.20873	0.401395	0.176808	0.130063	0.461823	1.19981	0.703018	0.537604	0	1.02471	0.33936	1.00195
PMA1G01094.1	0	0	0	0	0	0	0	0	0	0	0	0	0	0	0	0	0	0	0	0	0	0	0	0
PMA1G01811.1	5.49218	4.83699	6.55624	1.19243	2.44114	10.43	2.89049	10.5345	5.81712	3.82431	4.51408	0.893411	4.18573	2.6576	1.65523	3.88991	9.45589	4.01842	13.4928	2.80125	2.12435	15.3984	2.86573	2.41429
PMA1G01043.1	5.09194	0	0	0	0	0	0	0	0	0	0	0	0	0	0	0	0	0	0	0	0	0	0	0
PMA1G01964.1	0	0	0	0	0	12.1704	0	5.35454	0.561348	0	0.257548	0	0	0	0	0	5.82821	0	2.55834	0	0	5.1062	2.27782	0.376165
PMA1G01189.1	18.049	0.535229	1.44814	9.96009	57.6637	197.539	40.8474	197.249	2.14475	0.854302	2.15648	0	1.90056	4.6563	13.0798	0.86543	46.3718	1.21008	53.8601	0.894582	0.317928	64.1847	5.03426	2.39011
PMA1G00950.1	0	0	0	0	0	0	0	0	0	0	0	0	0	0	0	0	0	0	0	0	0	0	0	0
PMA1G01746.1	3.06321	5.51743	3.69323	3.21317	1.70663	2.89701	10.4248	3.74344	6.15901	4.89184	4.59289	2.66915	4.97843	4.12104	3.38193	6.26451	2.54679	3.60988	2.10581	3.74575	3.43343	2.38843	5.75621	2.75575
PMA1G01806.1	5.84799	6.15532	8.53721	2.18311	1.49286	2.54553	2.2992	3.18854	4.70915	5.34363	8.4597	9.1797	6.91931	5.52196	25.3019	1.24401	3.20071	1.62623	3.87163	1.36189	1.26555	4.65084	4.38223	4.26115
PMA1G01519.1	1.91056	10.163	4.53413	3.05691	2.78748	1.3497	4.8021	1.13185	6.89709	3.31185	5.24403	1.44173	10.2816	1.11905	3.77672	8.0489	2.57731	7.6628	2.73563	8.00934	5.29649	2.82102	2.95458	2.34396
PMA1G01241.1	0.255092	0	0	0	0	0	0	0	0	0.350073	0	0	0	0	0.183291	0	0	0	0	0	0	0	0	0
PMA1G01144.1	0	0	0	0	0	0	0	0	0	0	0	0	0	0	0	0	0	0	0	0	0	0	0	0
PMA1G02006.1	8.35962	8.2827	11.3837	14.1603	7.75699	6.80073	8.50169	5.971	9.37662	13.7764	19.5014	14.1194	9.36953	11.8323	9.87917	8.08108	10.1583	2.86537	8.80552	5.9396	10.6541	10.347	28.7078	4.67793
PMA1G01799.1	21.5061	19.9586	17.8456	7.57242	10.5352	22.7929	41.3299	22.9244	33.328	5.53701	8.32879	5.62866	20.1432	15.3422	10.0579	2.64637	14.832	10.9038	28.0721	40.9765	2.88713	30.2493	63.6715	72.2919
PMA1G01312.1	0.730993	0.683472	0.639266	0.285633	0	0.309212	0	0.24613	0.567823	0.669103	0.500949	0	0.868194	0.253349	0.232617	0.675884	0.476152	0.299358	0.168278	0.140197	0.588698	0.457757	0.406327	0.280769
PMA1G01507.1	0	0	0	0	0.289582	0.144513	0.40724	0	0	0	0	0	0	0	0	0.980208	0	0	0	0	0.282409	0	0.582809	0
PMA1G01273.1	0	0.392169	0	0	0	0	0	0	0	0	0	0	0.393491	0	0	0	0	0	0	0.122323	0	0	0	0
PMA1G01424.1	7.40966	3.66309	3.16941	4.92686	3.73978	4.74878	6.79567	8.32553	2.66402	12.0085	2.13873	1.19102	3.04529	1.4516	0.583344	9.58346	6.09041	4.45603	6.62647	2.83686	5.62253	6.26094	0.764478	8.60334
PMA1G01485.1	0	0	0	0	0	0	0	0	0	0	0	0	0	0	0	0	0	0	0	0	0	0	0	0
PMA1G01337.1	7.33108	6.48985	8.43483	0.469853	1.24485	4.87355	4.09476	4.82802	17.9428	18.814	13.9691	0.876584	19.3097	7.08656	8.59671	3.01434	2.6221	5.39487	6.6531	5.91699	1.75711	7.75453	11.8855	0.515354
PMA1G01069.1	0	0	0	0	0	0	0	0	0	0	0	0	0	0	0	0	0	0	0	0	0	0	0	0
PMA1G01389.1	5.04735	5.51805	7.73247	1.94223	0.685278	2.96792	4.87051	2.98573	3.82828	7.53138	8.72656	0.672913	6.01572	2.85422	3.0594	5.09726	5.04585	2.93961	4.83553	3.28164	5.092	6.24397	8.3223	0.315951
PMA1G01306.1	0	0	0	0	0	0	0	0	0	0	0	0	0	0	0	0	0	0	0	0	0	0	0	0
PMA1G01993.1	0.812939	2.09635	1.52161	8.6866	6.04331	0.466188	7.45254	0.228197	1.18431	0.524891	2.62238	0.352414	3.91475	2.29937	0.247356	1.93184	0.236137	0.869619	0.358624	2.04697	0.784717	0	1.25266	3.73735
PMA1G01466.1	0	0	0	0	0	0	0	0	0	0	0	0	0	0	0	0	0	0	0	0	0	0	0	0
PMA1G01812.1	45.9621	0	0	0	0	0	0	0	0.223326	0	0	0	0	0	0	0	1.05766	0	8.34894	0	0	2.7294	0	0
PMA1G01713.1	0.20025	0	0	0	0	0	0	0	0	0.273719	0.28582	0	0	0	2.81179	0	0	0	0	0	0	0	0	0
PMA1G01120.1	0	0	0.200874	0	0	0.255554	0	0.289324	0.200389	0.158898	0	0	0.210123	0	0.166891	0.244972	0.623099	0	0.2592	0	0.163323	0.400739	0	0
PMA1G01938.1	1.66331	0.590409	11.2642	6.99978	22.4326	103.814	21.9664	105.329	0.242155	2.37158	22.204	0	1.56094	1.86933	0	6.18204	41.9339	1.63042	86.2401	10.4015	1.30749	49.2426	9.46234	0
PMA1G01014.1	0	0	0	0	0	0	0	0	0	0	0	0	0	0	0	0	0	0	0	0	0	0	0	0
PMA1G01285.1	0	0	0	0	0	0	0	0	0	0	0	0	0	0	0	0	0	0	0	0	0	0	0	0
PMA1G00993.1	0	0	2.16739	0.345873	1.79572	0	1.87228	0.825064	0	0.757325	10.0486	0	0	1.02946	0	1.10623	1.03345	0	1.97393	0	0.482125	1.47511	0	0
PMA1G00989.1	2.06054	2.89343	2.51638	6.2282	2.79864	4.08939	1.94758	2.99334	4.2032	3.08519	3.82614	6.43449	3.12357	3.24446	7.85507	7.42456	4.47641	1.29429	1.66767	1.16559	7.20775	2.73341	3.93895	4.45189
PMA1G01488.1	0	0	0	0	0	0	0	0	0	0	0	0	0	0	0	0	0	0	0	0	0	0	0	0
PMA1G00903.1	0	0	0	0	0	0	0	0	0	0	0	0	0	0	0	0	0	0	0	0	0	0	0	0
PMA1G01414.1	19.6961	0.540769	1.09107	0	0	0.707844	0	0.319	0.368002	3.40411	1.52527	0.189038	0.777602	0.785495	1.36778	0	0.218465	0.270278	0.26802	0.530947	2.56018	0.648349	1.53498	0
PMA1G01745.1	0	0	0	0.428729	0	3.57065	0	3.10246	0	0.892277	0	0.364443	0	0	0.607304	0	5.59344	0	1.39853	0	0	5.1876	0	0.875563
PMA1G01594.1	0	0	0.400659	0	0	0.149499	0	0	0	0	0	0	0	0	0	0	0.277364	0	0.376272	0	0	0.426748	0	0
PMA1G01853.1	85.8597	77.0764	87.3339	98.2362	70.1035	104.089	108.917	166.394	68.1316	90.3207	84.3938	69.984	55.0038	94.7195	65.0269	73.7117	66.9273	87.75	72.3412	65.6647	73.0356	61.3109	90.5878	70.0142
PMA1G01033.1	14.3908	0	0	0	0	0.305545	0.511868	1.15351	0	0.636776	0.627783	0.648862	0	0	0.371747	0.472063	1.69741	0	15.9834	0.536023	0.32297	3.25003	0.605671	0.437313
PMA1G01009.1	0	0	0	0	0	8.00903	0	3.53396	0	0	0	0	0	0	0	0	2.85375	0	0	0	0	0	0	0
PMA1G01359.1	0	0	0	0	0	43.4167	0	36.7134	0	0	0	0	0	0	0	0	48.3948	0	18.8425	0	0	6.36773	0	0
PMA1G01468.1	13.532	20.8301	20.8798	31.6336	11.8836	24.6631	14.3698	23.9139	11.3985	21.3878	20.9101	16.8178	17.9646	19.1273	31.5113	45.512	54.399	11.6341	20.2833	9.41681	68.1913	27.8889	16.6613	27.1269
PMA1G01162.1	0	0	0	0	0	0	0	0	0	0	0	0	0	0	0	0	0.391811	0	0.713577	0	0	0	0.352074	0
PMA1G00952.1	1.58558	0	1.70439	0.172659	1.0343	5.54302	2.08883	19.8412	0	0.94872	1.04881	0	0	0	0	0.243125	0.710637	1.05245	1.4587	0.572381	0	0.822993	0.356234	0
PMA1G00874.1	0	0	0	0	0	0	0	0	0	0	0	0	0	0	0	0	0.166834	0	0.142286	0	0	0.171343	0	0
PMA1G01164.1	3.21767	2.78641	3.77595	0.79264	0.502299	1.01709	0.769961	1.02096	2.8671	4.94994	3.44873	0.78832	3.80817	1.62508	1.97108	1.56232	2.44568	1.30999	2.02824	1.086	1.92256	2.52584	4.02493	0.641687
PMA1G01233.1	0.761521	0	0.489556	0	0	0	0	0	0	0.657445	0	0	0	0	0	0	0	0	0	0	0	0	0	0
PMA1G00987.1	10.2901	5.77478	10.9634	8.6361	6.2783	17.2398	7.75417	21.9915	4.90355	27.1929	15.0719	4.17695	5.49083	9.65424	4.36749	12.1731	21.5105	3.03825	11.2039	3.84894	8.60845	9.66401	18.1926	2.94038
PMA1G00894.1	1.51519	1.5449	1.84079	3.79648	3.24722	1.69455	1.24699	1.82888	2.37213	2.28407	1.23687	0.532425	1.2586	2.66027	0.912378	3.42668	2.19378	0.669174	1.62737	1.06596	3.6678	2.3334	2.20291	1.4057
PMA1G01551.1	6.99025	12.6493	16.3198	4.77538	3.40142	7.96629	7.06048	7.98734	14.699	12.515	15.6927	7.00043	17.1056	7.5736	10.3895	7.91636	9.07142	10.2021	8.94603	6.8151	7.3193	9.21822	11.059	9.53663
PMA1G01357.1	0	0	0	0	0	13.2424	0	18.6232	0	0	0	0	0	0	0	0	26.7489	0	9.09062	0	0	4.96714	0	0
PMA1G01954.1	1.77038	0	1.23345	0	0.966429	14.0417	1.94068	8.73118	0	0.823087	1.51319	0	0	9.34296	0	0	7.92065	0	10.0642	0	0	12.9549	0	0
PMA1G01847.1	0	0	0	0	0	0	0	0	0	0.313138	0	0	0	0	0	0	0	0	0	0	0	0	0.176546	0
PMA1G01423.1	2.79381	0.551796	0.488785	0.604894	3.89195	1.21285	3.14524	1.37111	0.632504	2.94323	0.749795	0	0.349866	0	0	1.60059	1.20751	1.45953	1.09137	1.76867	0.649736	0.372111	0.55462	0.219725
PMA1G00868.1	0.157043	2.64623	2.20303	0	0	0	0	0	1.54225	0	0.677277	0	2.79156	0.901182	0	0	0.311374	0.516693	0.272009	0	0	0	0	0
PMA1G01813.1	2.04313	0.83465	1.36538	0	0.429394	1.51195	0	0.540307	2.96717	2.60904	1.77816	0.534082	1.95291	2.14611	0.639182	2.48818	5.45811	0.350021	23.1007	0.378878	0.846337	10.4572	1.70317	4.54231
PMA1G01618.1	0	0	0	0.30311	0.407256	30.3409	0	43.3702	0	0.552702	0	0	0	0	0	0	13.3501	0	31.7935	0	0	18.8445	0	0
PMA1G01476.1	11.2834	15.6956	15.5001	5.22576	2.2939	7.15004	8.10834	6.73211	10.6534	16.1498	16.7875	2.61352	16.8519	7.88154	9.36721	13.0673	12.8065	8.56443	10.874	7.24703	11.5048	11.7259	14.6962	3.69549
PMA1G00980.1	0	0	0	0	0	0	0	0	0	0	0	0	0	0	0	0	0	0	0	0	0	0	0	0
PMA1G01515.1	0	15.9047	0.248019	0	0	0	0	0	8.94039	0	0.200721	0	18.888	0	0	1.82033	0	22.0579	0.686298	6.45525	0.629393	0	0	0
PMA1G01439.1	0.786016	0.496129	0.561124	0.317596	0.289496	0.439062	0.442309	0.360668	0.53644	0.87463	0.635177	0.14612	0.513557	0.353594	1.0814	0.533543	0.557865	0.185222	0.322319	0.156997	0.760971	0.431432	0.800632	0.510059
PMA1G01974.1	0	0	0	0	0	0	0	0	0	0	0	0	0	0	0	0	0	0	0	0	0	0	0.352698	0
PMA1G01055.1	0	0	0	0	0	0	0	0	0	0	0	0	0	0	0	0	0	0	0	0	0	0	0	0
PMA1G01059.1	0	0	0	0	0	0	0	0	0	0	0	0	0	0	0	0	0	0	0	0	0	0	0	0
PMA1G01198.1	0	0	0	0	0	78.6379	0	178.917	0	0	0	0	0	0	0	0	16.5066	0	107.855	0.213965	0.676034	43.5062	0	0
PMA1G01000.1	0	0	0	0	0	0	0	0	0	0	0	0	0	0	0	0	0	0	0	0	0	0	0	0
PMA1G01590.1	0.230209	0	0.187367	0	0	0.958646	0.484194	0.598289	0	0	0.361059	0	0	0.208737	0	0	0	0	0	0.289311	0	0.88662	0.492744	0
PMA1G01731.1	143.605	236.485	209.217	62.8648	43.5143	97.1851	277.095	132.875	228.885	280.576	142.724	42.7207	420.607	73.7977	118.288	188.357	159.265	167.791	292.071	149.223	305.307	319.855	183.931	115.019
PMA1G01283.1	0.19572	1.59187	1.08878	0	0.201547	0	0	0	3.08427	0	0	0	1.05868	0.22156	0	0	0.335138	0.251267	0.198213	0	0	0.26056	0	0.401528
PMA1G01446.1	0.707571	0.361996	0	872.111	629.806	963.18	406.342	562.951	0	2.27818	4.00466	5.7986	0	0	28.2366	79.3458	411.314	0	97.3984	0	43.9531	162.069	16.2884	3.4483
PMA1G01959.1	0.778405	0	0.492874	0.810272	0	0.147058	0.25763	0	0	0.68371	1.72969	0	0	0.443717	0.425699	0.450456	0.386305	0	0.320449	0	2.24408	0.606843	0.583991	0
PMA1G01174.1	22.289	20.2766	24.567	30.1831	17.165	16.0617	24.3461	19.1417	20.8587	40.823	28.1574	8.3985	32.4229	12.9208	14.694	28.7549	29.5057	20.313	28.7718	22.9843	31.7103	26.2434	38.1078	3.74317
PMA1G01365.1	18.0471	32.0933	22.2613	11.9164	19.3501	3.36496	67.008	5.59509	36.9563	10.2943	26.47	5.69559	24.7988	4.45475	3.77415	26.7685	8.67607	49.5087	18.939	80.7438	10.8146	16.5288	49.8867	27.8356
PMA1G01307.1	0	0	0	0	0	0	0	0	0	0	0	0	0	0	0	0	0	0	0	0	0	0	0	0
PMA1G01664.1	39.6909	38.4636	80.1557	17.1718	20.3763	67.9018	37.09	97.1207	33.1087	31.1734	67.3345	6.77531	40.1797	31.4596	19.8103	35.0583	84.442	20.4574	190.804	22.6416	40.9982	202.629	37.5307	28.5502
PMA1G01100.1	0	0	0	0	0	0	0	0	0	0	0	0	0	0	0	0	0	0	0	0	0	0	0	0
PMA1G01287.1	0.406486	0.546067	1.95108	0	0	0	0	0.298624	0.143574	0.519664	2.89635	0.286208	0.238639	0	0	0.803303	1.70914	0	2.05627	0.318123	0.168203	6.67426	0.359086	0.947204
PMA1G01099.1	0	0	0	0	0	0	0	0	0	0	0	0	0	0	0	0	0	0	0	0	0	0	0	0
PMA1G01998.1	7.07854	16.3099	9.32542	7.56501	6.97737	5.99004	12.4803	5.85312	12.6641	5.95691	8.91568	1.69331	14.1741	6.40856	3.61117	9.99772	6.82424	10.8115	7.33699	11.6938	7.73253	8.56374	5.68453	3.4949
PMA1G01455.1	0	0	0	0	0	0	0	0	0	0	0	0	0	0	0	0	0	0	0	0	0	0	0	0
PMA1G01016.1	0	0	0	0	0	0	0	0	0	0	0	0	0	0	0	0	0	0	0	0	0	0	0	0
PMA1G01227.1	20.8065	21.1415	27.1891	22.9327	22.9264	59.3252	37.324	54.4842	18.1631	37.578	20.2357	22.448	18.613	13.8541	15.0317	26.13	51.4508	26.5269	51.2424	29.3867	26.0759	45.648	24.1969	102.261
PMA1G01790.1	0.868985	0	0	0	0	0	0	0	0	3.02406	0.177947	0	0	0	0	0	0	0	0	0	0	0	0	0
PMA1G01744.1	0	0	0	0.562378	0.521656	1.07942	0.447462	1.06018	0	0	0	0	0	0	0	0	0.763061	0	0	0	0	0.531974	0	0.513213
PMA1G01203.1	0	0	0	0	0	0	0	0	0	0	0	0	0	0	0	0	0	0	0	0	0	0	0	0
PMA1G01477.1	0.252241	0.279285	0.709019	3.06732	6.80719	1.03517	10.205	1.67585	0	0.670764	2.54697	0	0	0.128833	0	1.33485	0	0	0	0.755938	0.128706	0	0.187545	0
PMA1G01247.1	0	0	0	0	0	0	0	0	0	0	0	0	0	0	0	0	0	0	0	0	0	1.78841	0	0
PMA1G01646.1	0	0	0	0	0	0	0	0	0	0	0	0	0	0	0	0	0	0	0	0	0	0	0	0
PMA1G01911.1	2.2205	0	0	0	0	0	0	0	0	0	0	0	0	0	0	0	0	0	0	0	0	0	0	0
PMA1G01523.1	7.74713	10.7969	10.3192	6.83465	2.77747	4.94498	4.28162	4.11363	6.43259	8.91443	10.329	1.82496	10.4448	5.1403	6.34889	10.7276	9.54722	4.89896	6.65683	4.58896	13.5987	7.96742	7.29621	1.62553
PMA1G01071.1	0	0	0	0	0	0	0	0	0	0	0	0	0	0	0	0	0	0	0	0	0	0	0	0
PMA1G01609.1	0	0	0	0	0	0	0	0	0	0	0	0	0	0	0	0	0	0	0	0	0	0	0	0
PMA1G01351.1	0	0	0	0	0	0	0	0	0	0	0	0	0	0	0	0	0	0	0	0	0	0	0	0
PMA1G01391.1	0.256263	0	0.909365	0	0	0	0	0	0	0	1.37071	0	0	0.323065	0	0	0	0	0	0	0	0	0	0
PMA1G00941.1	0	0	0	0	0	0	0	0	0	0	0	0	0.19495	0	0	0	0	1.14638	0	0.1991	0	0	0	0
PMA1G01809.1	1.62779	1.00462	1.23286	6.76222	8.45541	4.08699	4.67378	4.0227	2.99165	1.92495	3.48804	1.19544	0.681665	3.03661	0.751061	1.305	3.59886	0.408978	2.04276	0.904597	1.4009	2.86945	3.95949	47.3274
PMA1G00900.1	0	0	0	0	0	0	0	0	0	0	0	0	0	0	0	0	0	0	0	0	0	0	0	0
PMA1G01208.1	1.86863	11.0884	1.91086	0	0.280163	9.66158	1.21896	9.23768	16.4489	0.386449	1.54374	0	9.69454	1.80752	0	0.666798	0.608205	2.43171	1.01066	1.11992	0.321007	1.62196	0.390062	0
PMA1G01940.1	3.5054	3.51032	5.91096	6.98572	5.49099	7.99968	6.36706	8.09439	3.60675	6.58712	6.38342	3.39843	3.36366	2.76478	3.31239	9.06421	8.4818	3.33642	6.64968	4.22309	10.1512	5.06351	5.62503	4.44928
PMA1G01757.1	2.49919	5.44709	5.06015	1.23035	0.969289	1.57644	2.48883	1.65405	3.08045	3.9454	5.42099	1.06582	6.27061	1.71549	2.44521	3.72909	3.57954	2.77498	2.97516	3.13144	3.91068	2.8932	3.27291	1.31643
PMA1G01289.1	0	0	0	0	0	0	0	0	0	0	0	0	0	0	0	0	0.706282	0	1.65644	0	0	7.22372	0	0
PMA1G00969.1	0	0	0	0	0	0	0	0	0	0	0	0	0	0	0	0	0	0	0	0	0	0	0	0
PMA1G01583.1	46.1834	10.7112	187.773	23.7853	103.077	80.5687	243.9	98.2685	19.8205	89.8043	298.586	15.7499	18.2349	6.48289	10.0701	106.873	169.012	27.3595	98.0459	74.8261	36.3311	197.725	188.895	33.8942
PMA1G01300.1	0	0	0	0	0	0	0	0	0	0	0	0	0	0.266492	0	0	0	0	0	0	0	0.121898	0	0
PMA1G01479.1	0	0	0	0	0	0	0	0	0	0	0	0	0	0	0	0	0	0	0	0	0	0	0	0
PMA1G01163.1	4.97384	0.957447	2.42179	0.425348	0	0.518473	0.329092	0.668434	0.933984	3.39448	3.22932	0.625092	1.81743	2.23346	1.50977	0.329729	0.911705	0.258357	1.65927	0.216816	1.1477	2.7193	2.7031	0.655828
PMA1G01137.1	10.9349	2.9574	8.46885	3.20602	1.62365	2.89762	5.44152	3.71545	2.82261	15.7799	10.4585	0	6.56799	3.9189	3.70166	2.85881	5.76896	1.77005	4.50408	3.70079	2.45837	5.16974	6.19609	0.72656
PMA1G01314.1	0	0	0.72477	0	0	0.135547	0	0	0	0.398447	0	0	0.374845	0	0.433446	2.05162	0	0.338954	0	0	1.75655	0.505513	1.55248	0.351179
PMA1G01512.1	0.271818	0.699605	4.39929	0	0	0	0	0	0	0.656564	2.78386	0	0.552346	0.911584	0	0.183088	0.168457	0	0	0.384035	0.513412	0.611756	1.3074	0
PMA1G01743.1	0.14131	0	0	0	0	0.755854	0	0.498844	0	0	0.310772	0	0	0	0	0	1.53485	0	0.558734	0	0	1.52171	0	0
PMA1G01909.1	0	0	0	0	0	0	0	0	0	0	0	0	0	0	0	0	0	0	0	0	0	0	0	0
PMA1G01425.1	4.90014	3.38353	2.28675	0.34327	0	0.311601	0	0.455863	3.25762	3.55334	3.60071	0.272661	3.70323	1.01855	0.692303	1.92876	0.940853	1.97661	1.85046	1.65632	1.06602	1.5248	3.51019	0.209441
PMA1G00934.1	0	0	0	0	0	0	0	0	0	0	0	0	0	0	0	0	0	0	0	0	0	0	0	0
PMA1G01610.1	23.4892	5.45222	10.7701	9.54331	2.43104	23.4869	38.9418	17.9839	6.82622	60.5244	57.7495	4.59543	5.4788	15.6234	32.118	159.284	57.5044	9.08669	21.871	16.9394	60.8774	45.6795	186.506	6.98899
PMA1G00907.1	0.581801	0	0	0	0	0	0	0	0	0	0	0	0	0	0	0	0	0	0	0	0	0	0	0
PMA1G01183.1	0	0	0	0.930119	1.22178	4.57831	0.494772	2.02312	0	0	0	0	0	0	0	0.319722	0.427452	0	0	0	0	0	0	0
PMA1G01063.1	0	0	0	0	0	0	0	0	0	0	0	0	0	0	0	0	0	0	0	0	0	0	0	0
PMA1G01303.1	0.538158	0	0.614578	0	0	0	0	0	1.16472	0.349402	0	0	1.29921	0	0	0	0	0	0	0.473909	0	0	0.234395	0
PMA1G01147.1	0.387705	0	0.145415	0.421462	0.26954	0	0.228351	0	0.695714	0.787545	0.921494	0.476301	0.490247	0.224297	0.45634	0.158377	0.207443	0	0	0	0.225726	0	0.423109	0.372104
PMA1G01520.1	46.5893	51.2357	52.8044	29.8484	21.7274	40.4911	42.2022	39.7403	40.8471	53.415	67.0304	17.7496	60.8282	25.8531	29.8541	32.3517	55.2302	45.0598	51.5008	44.0091	23.7375	53.4869	33.7384	43.1462
PMA1G01533.1	0.553615	0.805362	0.708378	0.182699	0.352005	1.07641	0.955004	0.680398	0.800151	0.766143	0.864807	0	1.20373	0.450011	0.434759	0.86917	2.8223	0.767542	4.44918	1.03175	0.505387	11.2901	1.47996	0
PMA1G01098.1	0	0	0	0	0	0	0	0	0	0	0	0	0	0	0	0	0	0	0	0	0	0	0	0
PMA1G01985.1	0	0	0	3.02524	1.53942	0	0.923537	0	0	0.787284	1.41104	0	0	0	0.390335	2.24132	0	0	0	0	6.76248	0	2.15304	0.334803
PMA1G01839.1	3.07069	0	0	0.721763	0.976045	0	2.62626	0	0	19.5929	0	0	0	0	0	0.851004	0	0	0	1.14529	1.10118	0	0	0
PMA1G01854.1	5.09912	6.1292	6.58727	3.21365	2.52028	6.32241	4.16584	6.7376	4.63466	8.28365	6.14252	1.57677	5.61354	3.00245	4.5917	8.4275	9.76865	3.974	7.36677	3.72842	8.20623	7.74479	6.36113	5.90395
PMA1G01386.1	5.20694	0.813148	0.726097	0.390275	0.241724	0.434335	0.316623	0.443072	0.816954	1.32573	0.911593	0	0.822318	0.290158	0.304926	0.619646	0.494561	0.453306	0.461966	0.28118	0.549039	0.520977	0.48109	0.673688
PMA1G01370.1	0.244025	2.35439	3.30553	0	0	9.93886	0.519122	5.73206	5.89147	0.439691	4.03317	0	2.16007	11.2536	0.578361	1.40297	9.72429	1.3483	1.19183	0.83817	0.41877	6.10779	1.51012	0.301491
PMA1G00912.1	0	0	0	0	0	0	0	0	0	0	0	0	0	0	0	0	0	0	0	0	0	0	0	0
PMA1G01187.1	95.2731	0.459412	1.78128	1.37181	15.8674	67.5982	59.9541	88.0739	1.23282	1.37914	6.5507	4.12538	1.38423	126.503	12.4832	0.704936	14.7986	2.17254	82.7799	0	1.0009	69.086	2.21391	4.38005
PMA1G01465.1	0	0	0	0	0	0	0	0	0	0	0	0.790366	0	1.32803	0	0	0	0	0	0	0	0	0	0
PMA1G02000.1	0	0	0	1.347	0.571786	0	0	0	0	0	0	1.01404	0	0	0.960081	0	0	0	0	0	1.19241	0	0	3.04086
PMA1G00914.1	0	0	0	0	0	0	0	0	0	0	0	0	0	0	0	0	0	0	0	0	0	0	0	0
PMA1G01436.1	77.7064	21.7744	15.355	6.98125	6.82253	36.0489	10.8752	44.8642	28.3629	6.98065	10.8177	3.55168	29.4105	8.56933	4.20258	4.01643	23.1306	16.3532	28.3528	27.663	3.30257	32.6015	8.76007	27.2241
PMA1G01377.1	0.788676	1.42015	3.17546	5.53251	1.97209	2.56139	3.47634	2.7883	5.10809	27.2278	2.1908	0.587449	2.11625	0.938481	0.385468	1.5821	0.53473	1.59475	0.613951	2.55481	0.640039	1.01525	2.86145	0.348506
PMA1G01997.1	137.518	113.197	200.069	736.708	236.192	298.42	242.631	304.657	105.524	306.965	141.59	89.7333	84.5563	184.597	108.579	419.054	688.86	194.439	343.495	193.814	409.801	231.602	215.807	120.085
PMA1G01509.1	26.0037	1289.35	145.922	0.137687	25.416	0.198215	11.456	0.226421	628.591	7.67569	23.3304	0	1353.24	134.326	0	19.0221	0	1082.5	37.0909	966.589	70.9475	0	0.933863	0
PMA1G00986.1	1.36366	0.349447	0	1.45035	0	0.58008	0.461492	0.590911	0.180412	0.658181	0.29126	0	0	0	0	1.57297	1.70056	0.291114	0.686207	0.193522	2.08378	1.08643	0.684545	0.512643
PMA1G00878.1	3.62331	1.79453	3.85405	0.777572	3.32806	1.04868	1.21336	1.64571	0.882237	2.81905	3.06077	0	2.09486	4.45472	0	0.676859	1.67678	1.25318	2.9762	1.60197	0.374494	2.13723	0.793868	0
PMA1G01259.1	0	0	0	0	0	0	0	0	0	0	0.297567	0	0	0	0	0	0.32044	0	0.507906	0.239221	0.329578	11.3499	0	0
PMA1G01419.1	5.03382	1.06863	2.34748	0	0	0	0	0	0.706761	4.93631	1.08909	0.326424	1.07094	4.48376	0.651025	0	0	0	0	0.183556	0	0	0.431935	0.211418
PMA1G01248.1	0	0	0	0	0.388128	0	0	0	0	0	0	0	0	0	0	0	0	0	0	0	0	0	0	0
PMA1G01725.1	0	0	0	0	0	0	0	0	0	0	0	0	0	0	0	0	0	0	0	0	0	0	0	0
PMA1G01473.1	0	0	0	0	0	0	0	0	0	0	0	0	0	0	0	0	0	0	0	0	0	0	0	0
PMA1G01563.1	0	0	0.381867	0	0	0	0	0	0	0	0	0	0	0	0	0	0	0	0	0	0	0	0	0
PMA1G01753.1	2.17394	22.9871	8.20075	40.4235	51.4733	4.49085	48.5073	2.1524	37.5877	3.14522	12.1452	0.292619	24.5615	3.4432	1.08405	33.5601	0.345831	6.00766	0.569801	15.9226	15.9657	0	28.1411	1.22419
PMA1G01401.1	0.849971	0	0.615225	0	0	1.09982	0	3.26175	0	0	0.532337	0	0	0	0	0	3.11096	0	9.83044	0	0	8.96244	0	0
PMA1G01711.1	11.3951	8.51093	8.40527	17.6827	9.98734	11.719	5.55018	8.97442	12.4009	20.7669	8.98857	6.94688	8.74927	7.10896	12.3537	21.0196	14.3964	3.7619	6.50497	4.08266	22.974	10.1365	11.2953	6.00847
PMA1G01218.1	0.362178	1.05246	0.32396	0	0	0	0	0	0.456472	0.249097	0.151411	0	0.380715	0	0.255339	0.156793	0.222414	0	0	0	0	0	0	0.284647
PMA1G01955.1	3.34864	1.58653	7.70423	0	0.796144	2.00148	3.18826	1.41737	2.50103	0.600511	4.47229	0	4.45928	5.24616	1.38769	0.488224	1.07232	4.03882	6.56895	0.766445	0.305144	6.08675	0	0
PMA1G01687.1	2.73355	0.266043	0	0.482849	277.985	0	568.767	0	118.264	18.9695	0	0	0	0	0	11.2382	0	0	0	31.07	13.5583	0	44.2645	0
PMA1G01304.1	0	0	0	0	0	0	0	0	0	0	0	0	0	0	0	0	0.307812	0	0.66976	0.329506	0	0.337838	0	0
PMA1G01064.1	0	0	0	0	0	0	0	0	0	0	0	0	0	0	0	1.13153	0	0	0	0	11.8966	0	7.76597	0
PMA1G01517.1	0	9.35925	0	0	0	0	0	0	4.10577	0	0	0	4.70905	0	0	0.820295	0	0	1.6523	1.15204	0.52118	0	0	0
PMA1G01471.1	2.35153	0.22694	0.850209	0	0	0	0	0	0.157263	3.37343	0.74464	0	0.381402	0.563587	0.309813	0	0	0	0	0.191769	0.133976	0	0.628582	0
PMA1G01698.1	2.53331	2.40236	2.31511	3.72282	1.56273	1.70053	2.05076	1.23618	3.39445	6.73067	2.80406	3.46236	3.13314	3.18441	3.67677	6.88464	2.92827	0.925837	1.97103	1.31723	5.04069	2.28665	4.70688	2.95353
PMA1G01970.1	8.28877	2.69289	4.60395	4.32613	2.39389	3.74426	3.99627	3.14528	3.43816	7.83049	10.233	7.89889	4.04361	4.51471	9.42144	4.92187	6.76528	2.5382	4.66108	2.35619	6.14666	5.26124	12.5848	3.82611
PMA1G01038.1	0.726799	0	0	0	0	0	0	0	0	0.163205	0.470702	0	0	0	0	0.181657	0	0	0.535613	0	0	0.498179	0	0
PMA1G01264.1	0.998031	0	0.499567	0.206916	0	0.512187	0.168104	0.450204	0.425481	1.23113	0.643015	0	0.421355	0.368144	0.468048	0.378479	0.537241	0	0.154271	0	0.271404	0.18529	0.537999	0
PMA1G01647.1	0	0	0	0	0	0	0	0	0	0	0	0	0	0	0	0	0	0	0	0	0	0	0	0
PMA1G01460.1	0.876908	0	0	8.45074	4.14486	1.10486	3.48461	1.00471	0	2.14074	0	0	0	0	0.177151	7.73219	2.81783	0	0.559287	0	14.1213	1.52269	2.71523	0
PMA1G01346.1	0	0	0	0	0	0	0	0	0	0	0	0	0	0	0	0	0	0	0	0	0	0	0	0
PMA1G00967.1	0	0	0	0	0	0	0	0	0	0	0	0	0	0	0	0	0	0	0	0	0	0	0	0
PMA1G00971.1	3.38243	41.2385	47.0309	0	9.65794	0	27.8214	0	26.4207	3.88921	14.4198	0	75.0077	4.62534	0	4.87996	0	12.0631	0.282617	85.4902	22.24	0	90.3076	0
PMA1G01432.1	0	0	0	0	0	0	0	0	0	0	0	0	0	0	0	0	0	0	0	0	0	0	0	0
PMA1G01867.1	0.283273	0.507147	0.902923	0	0	2.39255	0	2.7163	0.527772	0.676541	2.17222	0.169171	0.809669	0.719851	0.17284	0.334275	8.8355	0	2.14391	0	0.572786	0.426761	1.49526	0.151076
PMA1G01688.1	0	0	0	0	0	0	0	0	0	5.49981	0	0	0	0	0	0	0	0	0	0	0	0	0	0
PMA1G01184.1	0	0	0	0	0	0.163116	0	0.370201	0	0	0	0	0	0	0	0	0.482976	0	0.306271	0	0	0.262324	0	0
PMA1G01327.1	5.16953	7.50452	5.82616	3.85103	2.05121	3.06825	6.13127	3.41291	7.09227	12.6755	9.55513	1.49916	10.1789	2.18435	9.6708	3.63326	6.86292	10.5564	5.85966	7.38194	2.28251	4.92938	8.03041	8.87923
PMA1G01999.1	18.4239	13.3887	9.82139	1.97092	746.541	249.602	569.883	213.334	3.64672	32.7512	139.051	1.34982	3.17718	10.015	1.35158	218.894	407.943	3.79737	1406.88	663.9	14.5516	561.293	136.963	5.58998
PMA1G01763.1	2.22119	0.358091	2.4276	0.205981	0	8.73216	0	7.0036	0.512571	0.674519	3.04789	0	0	1.05495	0.189238	0	7.8286	0	10.9453	0	0	2.93365	0	0
PMA1G01298.1	0	0	0	1.404	3.60689	0	15.6426	0	0	0	0	0	0	0	0	0	0	0	0	0.796338	0.275421	0	2.46941	0
PMA1G01787.1	317.284	2031.33	692.486	351.701	2083.79	524.384	936.906	287.148	2239.24	305.285	786.477	0	2375.72	306.027	1.71234	685.64	527.485	2369.89	508.408	2468.05	517.633	199.915	2409.42	0.444487
PMA1G00918.1	0	0	0	0	0	0	0	0	0	0	0	0	0	0	0	0	0	0	0	0	0	0	0	0
PMA1G01492.1	0	0	0	0	0	0	0	0	0	0	0	0	0	0	0	0	0	0	0	0	0	0	0	0
PMA1G01652.1	12.2857	0	0	0	0.371297	0	0	0	0.376139	0	0	0	0	0	0	0	0	0	0	0	0	0	0	0
PMA1G01469.1	2.93184	1.80769	1.78325	0.661529	0.838107	1.17203	0.881446	1.12226	1.2466	3.51955	2.08058	0.323734	1.78733	1.3069	1.89311	1.1495	1.21338	0.941778	1.05477	0.799156	1.58027	1.40309	1.43546	0.531708
PMA1G01373.1	0	0	0	0	0	0	0	0	0	0	0	0	0	0	0	0	0	0	0	0	0	0	0	0
PMA1G01070.1	0	0	0	0	0	0	0	0	0	0	0	0	0	0	0	0	0	0	0	0	0	0	0	0
PMA1G01849.1	0	0.18341	0	0	0	0	0.636214	0	0.322029	0	0	0	0	0	0	0.244486	0	1.25353	0	0.536958	0	0	0	0
PMA1G01850.1	0	0	0.175315	0.483966	0.316645	1.04689	0	1.76295	0	0	0	0	0	0	0.125827	0	3.98785	0	0.919379	0	0	0.842322	0	0.360193
PMA1G01872.1	0	0	0	0	0	0	0	0	0	0	0	0	0	0	0	0	0	0	0	0	0	0	0	0
PMA1G01555.1	0	0	0	0	0	0	0	0	0	0	0	0	0	0	0	0	0	0	0	0	0	0	0	0
PMA1G01665.1	0.177964	0	0	0	0	0	0	0.16237	0	0	0	0	0	0	0	0	0.173298	0	0	0	0	0	0.153229	0
PMA1G01338.1	51.2278	29.169	69.3063	2.54855	37.5107	46.9938	54.2054	47.0074	17.7836	15.5955	87.9504	26.2145	28.2846	109.536	108.932	4.94547	109.846	73.1255	80.0024	9.55494	2.7466	160.672	0.989374	18.9822
PMA1G01832.1	0	0	0	0.362877	2.42237	0	4.63665	0	0	0.90039	0	0	0	0	0	0.960579	0.159563	0	0	2.33476	0.415658	0	0	0
PMA1G01952.1	3.96859	2.55539	3.7717	2.21126	3.17581	6.75791	4.92995	7.74885	2.11472	6.09137	5.30002	0.570465	2.35719	1.91157	1.1834	5.84603	8.7423	2.21092	5.21181	4.07962	5.97503	7.18031	6.77837	1.74825
PMA1G01752.1	1.1365	0.704234	1.34519	1.48801	1.32297	1.96563	1.55894	1.91113	1.0935	2.08948	1.96961	0.334622	0.485185	2.47402	0.738805	2.99204	3.42548	0.327839	1.54182	1.07984	5.21809	1.70212	2.31988	3.36332
PMA1G01855.1	34.5531	97.8712	109.996	157.284	101.953	51.8403	115.564	40.4059	156.585	51.1988	135.287	23.7502	113.823	86.9705	32.351	136.217	49.4097	111.618	53.2171	126.105	75.3779	62.6068	125.2	13.4616
PMA1G01400.1	0.734531	4.01544	5.83331	0	0	0	0.526413	0	3.70539	0.595894	3.41268	0	6.88106	0	0	0.871335	7.16014	4.51767	16.3284	4.14469	0.510843	15.953	1.474	0
PMA1G01435.1	0	0	1.30505	0.298973	1.13967	0	0	0	0.461211	0	2.94014	0	0.499026	0.629651	0	0	0.322773	0	0.248035	0.794462	0	0	0.532281	0
PMA1G01301.1	0.828299	0.356311	0.619512	0	0	0.273453	0	0.311377	0.792893	0.546933	0	1.30109	0.487727	0.232391	0.426502	0	0	0	0	0	0	0.247311	0	4.30144
PMA1G01236.1	0.433163	0.47369	0.355452	0.888151	0	0.292048	0.8223	0.488911	0	0.336896	0.647487	1.02605	0.484021	0	0.606257	0.444346	0.311447	0.272117	0	1.08879	6.12509	5.22798	13.0773	1.89538
PMA1G01918.1	20.9435	0	0	0	0	0	0	0	0	14.0547	0	0	0	0	0	0	0	0	0	0	0	0	0	0
PMA1G01606.1	0	0	0	0	0	0	0	0	0	0	0	0	0	0	0	0	0	0	0	0	0	0	0	0
PMA1G00897.1	0	0	0	0	0	0	0	0	0	0	0	0	0	0	0	0	0	0	0	0	0	0	0	0
PMA1G01627.1	0	0	0	0	0	0	0	0	0	0	0	0	0	0	0	0	0	0	0	0	0	0	0	0
PMA1G01692.1	3.20994	15.5442	4.66666	1.94845	3.16137	1.96586	10.3046	4.44293	12.7091	1.60019	3.33772	10.5864	7.14152	1.60145	6.90373	2.57031	0.766323	15.1321	2.22083	7.67407	1.48245	1.53097	1.60972	8.73782
PMA1G01577.1	0.79708	19.7498	4.95344	2.56319	17.5205	0	21.0683	0	48.1204	1.28806	1.38105	0	23.8582	2.70826	0	6.79179	0	10.471	0.572332	6.07554	1.59303	0	6.15599	0
PMA1G01626.1	0.572858	0	0	0	0	0	0	0	0	1.42426	0.275715	0	0.154996	0.457752	0.452602	0	0	0	0	0	0	0	0.373113	0
PMA1G01777.1	4.13315	3.89456	2.24525	17.719	23.0023	41.5278	33.1588	31.3312	2.93393	3.2935	2.67759	5.63533	2.12102	1.06307	3.95572	4.98353	15.7752	2.83585	20.0558	2.68037	5.38858	22.5398	5.96138	29.7456
PMA1G01244.1	0	0	0	0	0	0	0	0	0	0	0	0	0	0	0	0	0	0	0	0	0	0	0	0
PMA1G00881.1	0.668514	1.45474	4.95204	0	0	0	0	0	0	0	2.63883	0	3.90719	1.13127	0	0.71891	1.78971	1.87478	4.40289	1.9314	0	2.64103	0	0
PMA1G01475.1	8.23346	10.9498	11.1014	9.54781	6.84733	8.77835	9.06971	6.85928	9.7571	14.295	24.5357	31.538	10.9604	9.14234	22.7772	13.2228	11.3073	5.43373	9.15889	4.90744	13.9045	9.93952	17.2363	18.5175
PMA1G01981.1	4.52709	98.5567	0.888461	1.81546	4.50684	13.9522	15.9328	21.7335	47.1562	0.425767	0.390546	0.287891	77.6212	0.572202	0	4.47077	5.3135	73.4489	7.67234	26.5355	2.49157	2.88545	1.46857	0.236218
PMA1G01180.1	8.52981	6.47325	6.68486	0.435329	0.331667	1.98358	4.3134	2.32883	2.99131	3.12472	5.98346	1.40021	9.56987	2.52384	2.40815	3.80032	3.97143	3.86306	3.99715	3.08505	2.19525	3.77792	3.68087	2.55285
PMA1G01326.1	2.72422	10.0267	7.51892	5.67135	5.52145	2.26706	5.29592	1.43383	15.1623	5.23411	8.78093	4.53078	13.8577	3.1219	3.33151	12.5742	2.82329	6.79806	3.09827	8.12352	7.08594	2.86911	10.102	2.35972
PMA1G01587.1	0	0.299857	0.412979	0	0	0	0	0	0	0	0.268465	0	0	0	0	0	0.274359	0	0.816869	0.341719	0	0.829965	0.301006	0
PMA1G01226.1	15.3779	0.715888	0.584014	5.19182	2.26884	8.96962	9.26619	10.0349	1.10444	5.25118	0.577031	0	0.319921	0.506883	0.294456	1.07627	1.4167	0.921282	0.580808	1.33111	0.645025	0.747339	2.73325	0.886349
PMA1G01141.1	0	0	0	0	0	0	0	0	0	0	0	0	0	0	0	0	1.27556	0	0.520828	0	0	1.77332	0	0
PMA1G01442.1	5.40996	4.68016	5.64398	1.54886	0	3.28501	0	2.95026	6.7513	7.47284	9.55532	6.67343	3.63489	3.87655	3.29987	3.67778	2.87164	1.69097	2.07761	1.17598	3.10693	2.538	6.34299	2.74312
PMA1G01684.1	40.7229	53.4553	71.9273	4.08562	5.2013	2.32466	28.2193	8.1638	50.4008	18.3626	10.4301	1.56638	138.841	64.2306	2.61192	31.3127	16.0789	119.835	38.9479	120.455	44.4879	34.0824	134.891	2.92625
PMA1G01019.1	0	0	0	0	0.534093	0	0	0	0	0	0	0	0	0.564104	0	0.825943	0	0	0	0	0.345045	0	0.891712	0
PMA1G01403.1	18.9966	0	5.04475	4.05257	16.7379	6.4042	24.1154	11.3624	0	15.0961	12.8952	14.7735	0	0	11.3194	14.465	14.1846	0	16.2849	5.42059	4.92238	7.23644	13.8812	27.3365
PMA1G01254.1	0.508109	0	0	0	0	0	0	0	0	0.677993	0.718256	0	0	0	0.204424	0.352826	0	0	0	0.570201	1.5434	0	0	0
PMA1G01041.1	0	0	0	0	0	0	0	0	0	0	0	0	0	0	0	0	0	0	0	0	0	0	0	0
PMA1G01769.1	2.77531	18.2262	4.09634	0	0.920079	0	5.34115	0	5.49589	0	2.4666	0	10.4986	2.36166	0.378293	2.03503	3.55924	10.0426	1.61503	8.47682	0.929183	10.4451	9.995	0
PMA1G01277.1	0	0	0	0	0	0	0	0	0	0	0	0	0	0	0	0	0	0	0	0	0	0	0	0
PMA1G01142.1	0	0	0	0	0	0	0	0	0	0	0	0	0	0	0	0	0	0	0	0	0	0	0	0
PMA1G01889.1	0	0	0	0	0	0	0	0	0	0	0	0	0	0	0	0	0	0	0	0	0	0	0	0
PMA1G01941.1	4.53837	6.41604	5.93256	1.09357	0.886435	2.89445	2.50165	3.04216	3.44011	3.92519	7.92598	1.11972	5.57742	1.80914	4.23946	4.04045	4.24969	3.27907	3.93736	2.57995	4.44526	5.18145	2.92179	7.55247
PMA1G01085.1	0	0	0	0	0	0	0	0	0	0	0	0	0	0	0	0	0.255143	0	0	0	0	0	0	0
PMA1G01593.1	0	0	0.332404	0	0	0.239326	0	0	0	0	0.437527	0	0	0	0	0	0	0	0	0	0	0	0.183348	0
PMA1G01013.1	0.915362	2.38392	1.08334	8.42822	8.18794	1.26393	6.35426	0.89083	2.59776	1.36656	1.09652	0.443586	2.68842	0.83099	0.719054	7.4616	1.73443	3.59796	0.797368	5.61646	5.17623	0.967065	2.62492	0.404497
PMA1G01856.1	0	0	0	0	0	0	0	0	0	0	0	0	0	0	0	0	0	0	0	0	0	0	0	0
PMA1G01195.1	0	0	0	0	0	90.6306	0	132.255	0	0	0	0	0	0	0	0	26.7658	0	143.555	0	0	79.1122	0	0
PMA1G01376.1	0.621212	0.519842	0.601308	0.298124	0	0.534009	0.19349	0.304151	0.688392	0.854916	0.86232	0	0.621876	0.394763	0.521961	0.758043	0.60351	0	0.325042	0	1.03189	0.638448	0.50352	0.816525
PMA1G01518.1	2.56438	5.54155	4.2356	2.04096	2.15692	3.23931	1.93434	2.70605	4.50128	5.31547	4.02128	1.58705	4.7346	3.17336	3.02045	4.49363	4.04324	2.02765	1.89103	1.35178	5.77273	3.0069	4.38062	7.69151
PMA1G01838.1	6.2812	0	0	0.152827	0.528547	0	1.2306	0.157372	0	21.9616	0	0	0	0	0	0.243227	0	0	0	0.869619	0.254952	0	0	0
PMA1G01810.1	1.45934	22.0227	9.01003	1.80967	10.8516	17.8591	11.0631	16.764	24.7715	0.372514	5.10634	0	29.4516	4.22458	0	1.901	19.7083	13.9079	24.2669	9.94617	1.17453	40.1995	6.34506	0
PMA1G01017.1	0	0	0	0	0	0	0	0	0	0	0	0	0	0	0	0	0	0	0	0	0	0	0	0
PMA1G01595.1	3.34017	8.06764	5.77727	0.374852	0.405068	1.03673	2.00919	1.66834	3.51983	4.47856	5.67202	0	9.74724	2.35698	2.85602	4.99784	3.86544	3.3382	3.89476	2.55304	3.46679	4.75854	5.00762	0.470298
PMA1G01434.1	1.0917	0.64216	0.515925	0.635948	0.705691	0.321323	1.33614	0.70548	0.827136	1.15386	0.861333	0.50178	0.623971	0.315574	1.00575	0.855529	0.606648	0.746394	1.00306	0.825014	0.787002	0.457884	1.39946	1.45158
PMA1G01472.1	3.54843	0.745567	4.06516	0.327407	0.167942	0.41527	0.40701	0.353665	0.624334	6.74143	2.60025	0.233104	1.61768	1.80284	0.660533	0.171422	0.289023	0	0.193282	0	0	0	1.76066	0.215131
PMA1G01219.1	0	0	0	0	0.151367	0.691047	0	1.09654	0	0	0	0	0	0	0	0.322267	1.20919	0	0.852912	0	0	1.50242	0	0
PMA1G01564.1	0	0	0	0	0	0	0	0	0	0	0	0	0	0	0	0	0	0	0	0	0	0	0	0
PMA1G01463.1	5.44829	6.33802	6.97252	5.65299	5.06352	8.38085	4.92976	6.87244	5.95759	8.51878	6.47936	5.03011	6.25232	5.50868	5.20199	8.69854	8.29213	3.2623	6.61676	4.21664	8.87188	7.94494	6.03092	9.29263
PMA1G01628.1	5.3852	13.0511	12.8097	7.45035	3.16875	3.8311	3.83664	3.335	8.27028	13.5468	13.6816	2.47757	9.87051	13.7657	5.2079	6.38712	7.54572	1.09797	7.54982	2.6735	4.12466	8.37463	4.08952	10.8955
PMA1G01171.1	0	0	0	0	0	0	0	0	0	0	0	0	0	0	0	0	0	0	0	0	0	0	0	0
PMA1G01722.1	25.3582	48.7776	35.9128	0.298667	3.6625	3.39557	0.189647	0.730208	44.3825	14.9448	28.994	9.6734	55.0578	13.7588	10.6267	5.8478	4.74131	13.7422	5.21425	10.5884	6.46309	5.9788	21.2009	77.0661
PMA1G01748.1	3.2629	22.3977	5.2233	20.5066	25.0978	2.98952	21.5793	2.43481	17.101	4.95699	3.42883	0.599588	20.8153	2.97044	1.46907	22.3356	3.73879	18.122	2.00927	22.9305	15.1397	1.71651	8.99348	0.933567
PMA1G01167.1	7.14318	5.52121	6.05516	4.56964	2.7344	3.71411	2.90119	2.64084	5.1099	8.4499	8.36161	11.8834	5.80999	5.50934	10.3779	4.49078	4.52327	2.23388	3.12742	1.76385	6.85196	5.26966	7.98017	50.1068
PMA1G01600.1	0	0	0	0	0	0.302343	0	0.403983	0	0	0	0	0	0	0	0	0.5688	0	0.444878	0	0	0	0	0
PMA1G00905.1	0	0	0	0	0	0	0	0	0	0	0	0	0	0	0	0.232204	0	0	0	0	0	0	0	0
PMA1G01511.1	0.64955	0.610969	4.73235	0.427947	0	0	0.295644	0	0.434505	1.65458	6.46914	0	0.86412	2.29724	0	0.401357	0	0	0	0.274708	0.446583	0.291367	5.47498	0
PMA1G01947.1	15.584	11.5868	15.2103	2.70166	2.7231	6.67262	5.87398	7.78917	10.65	18.7057	17.8155	3.2651	12.4413	8.86556	4.97521	7.19502	9.34241	6.31951	11.8492	6.74522	7.7967	13.2147	11.7971	5.30244
PMA1G00889.1	0.985569	1.37376	1.93822	0.226858	0	0.539324	1.20081	0.631347	1.41357	1.12431	1.9409	4.87783	2.19509	0.604319	9.80917	1.32923	0.97827	0.735526	1.04962	0.792645	0.832381	1.25626	1.65755	2.65081
PMA1G01047.1	0	0.170711	0	0	0	0	0	0	0.173978	0	0	0	0.192349	0	0	0	0	0	0.312465	0	0	0.479232	0	0
PMA1G00928.1	0	0	0	0	0	0	0	0	0	0	0	0	0	0	0	0	0	0	0	0	0	0	0	0
PMA1G00995.1	150.685	0.419131	11.1584	31.8792	30.8651	39.5031	116.331	25.3291	4.70471	35.8079	15.2391	0.238083	0.953324	5.19765	1.80935	4.17473	74.017	0.643536	87.8515	27.6152	10.327	62.7271	23.8128	0.395349
PMA1G01140.1	0	0	0	0	0	0	0	0	0	0	0	0	0	0	0	0	0	0	0	0	0	0	0	0
PMA1G01449.1	0	0	0	0	2.74862	0	2.27629	0	0	0	0	0	0	0	0	1.09685	0	0	0	0	12.1896	0	3.2504	0
PMA1G00988.1	16.6131	11.9685	20.699	17.4611	9.75364	12.0157	14.2659	12.8568	12.0665	26.9425	20.4572	5.01563	9.68273	10.0138	8.03595	12.5459	17.669	7.29566	20.5382	8.79931	14.0486	16.8323	15.1394	8.01853
PMA1G01015.1	2.76039	4.1283	11.88	0.786283	3.49509	2.99624	2.63728	2.73592	4.36154	4.42103	10.3844	2.93031	3.52368	2.21431	0.977125	1.23231	3.10169	3.61649	9.07182	4.16679	0.893382	4.31209	4.65448	5.65042
PMA1G00863.1	5.97235	33.8678	29.834	13.0802	54.7519	7.0159	63.3394	5.10358	62.5488	23.4326	35.7631	0.820407	28.9654	4.88064	1.56067	43.6242	13.172	34.2886	16.4839	38.7076	16.7474	11.7066	40.1333	0
PMA1G01150.1	0	0	0	0	0	0	0	0	0	0	0	0	0	0	0	0	0.794068	0	0.674255	0	0	0.51124	0	0.454734
PMA1G01859.1	3.20462	3.58986	3.97862	0.317002	0	0.957912	0	0.940777	1.85046	2.21522	3.86176	9.39259	3.88753	1.36366	4.29176	1.83885	1.39461	1.92409	1.16048	1.52321	2.12039	1.04724	2.39722	3.41391
PMA1G01170.1	1.31063	3.17835	4.2313	0.828079	0.381368	0	0.521436	0.518213	0.963692	1.09658	5.29843	2.96199	2.9559	4.90874	2.70653	0.922417	0.895866	1.48124	0.756341	0.84469	0.452043	1.07293	1.61854	1.54875
PMA1G01270.1	0	0	0	0	0	0	0	0	0	0	0	0	0	0	0	0	0	0	0	0	0	0	0	0
PMA1G01785.1	7.29784	7.99747	10.1953	7.8418	6.42849	6.36835	10.5568	6.65223	11.0841	12.9388	13.5292	7.62994	7.6041	4.85679	7.50585	7.93742	7.33177	6.13411	11.1514	5.00396	6.41656	8.16451	12.9719	9.92951
PMA1G01776.1	0	0	0	0	0	3.89846	0.296259	3.45602	0	0.155436	0	0	0	0	0	0	0.715833	0	0.279914	0	0	0	0	0
PMA1G01308.1	0	0	0	0	0	0	0	0	0	0	0	0	0	0	0	0	0	0	0	0	0	0	0	0
PMA1G01437.1	2.29238	0.40247	1.73203	0.456308	0.22469	0.409421	1.17552	0.366613	0.688322	2.66859	2.05255	5.8538	0.280774	2.4149	8.57675	1.18936	0.282337	0	0.247471	0.174906	0.481245	0.394793	0.724257	2.79965
PMA1G01605.1	0	0	0	0	0	0	0	0	0	0	0	0	0	0	0	0	0	0	0	0	0	0	0	0
PMA1G01317.1	4.43883	2.76746	2.57391	2.38935	0	2.13846	4.67015	4.53441	11.564	4.26187	3.61471	2.32803	4.68415	1.63761	4.17736	9.96068	3.37527	1.96757	2.11851	3.08054	8.2481	3.47542	12.586	3.52587
PMA1G01083.1	0	0	0	0	0	0.234015	0	0.210043	0	0	0	0	0	1.02861	0	0.207152	0	0	0.170777	0	0	0.289971	0	0
PMA1G01286.1	0	0	0	0	1.49535	0	1.59024	0	0.623802	0	0	0	0.229607	0	0	0	0	1.89055	0	2.43209	0.44919	0	0	0
PMA1G01801.1	11.1627	8.64901	12.6344	13.9454	13.6499	19.3364	14.0942	23.1027	12.0035	12.2335	12.7126	10.2338	9.3311	9.63168	7.27009	8.29345	14.9724	6.81942	17.9318	6.5266	8.82724	13.1502	9.16148	24.7185
PMA1G01822.1	0	0.267981	0	0	0	0	0.242873	0	0.919376	0	0.418108	0	4.58863	0.952364	0	0	0	0	0	0.329411	0	0	4.45377	0
PMA1G00923.1	0	0	0	0	0	0.282766	0	0.422252	0	0	0	0	0	0	0	0	0	0	0	0	0	0	0	0
PMA1G01818.1	8.53057	9.71039	12.1886	3.7508	2.57359	4.84188	6.14866	4.51761	6.62454	9.92719	12.4833	2.06462	9.34343	7.46125	7.907	8.00041	8.13408	4.67136	8.32576	4.78662	7.88759	8.62667	8.475	3.91762
PMA1G01117.1	0	0	0	0	0	0	0	0	0	0	0	0	0	0	0	0	0	0	0	0	0	0	0	0
PMA1G00888.1	0.960939	2.1005	2.78612	0	0	0.478365	0	0.707199	0.588344	0.901923	2.33423	0	1.72382	1.09241	0.14347	0.26835	0.811532	0.279219	1.03706	0.459251	0.379307	1.03348	1.041	0
PMA1G01176.1	0	0	0	0	0	1.15248	0	1.15269	0	0	0	0	0	0	0	0	1.66325	0	1.30323	0	0	1.37317	0	0
PMA1G01963.1	0.142009	0	0	0	0	43.0061	0	60.2601	0	0.187178	0	0	0	0	6.24644	0	51.6551	0	11.741	0.277848	3.55755	22.9376	0.616382	0
PMA1G01842.1	0	0	0	7.89264	0.819293	0	0.358476	0	0	0	0	0	0	0	0	0	0	0	0	0	0	0	0	0
PMA1G00869.1	2.93551	4.5091	6.28767	0.630953	0.372642	1.71507	1.57114	1.81053	2.31626	3.13822	6.45822	0.273061	5.72691	1.73313	2.16101	2.88887	3.87455	2.02114	4.07244	1.75272	2.19224	4.19362	3.95541	1.74104
PMA1G01398.1	6.13438	9.06004	13.4972	3.66	6.44315	8.24764	13.1573	9.19883	10.2474	7.12468	15.1583	1.38072	10.0455	6.86519	2.97706	10.5994	14.9898	5.59468	15.9494	10.4742	7.29351	17.2832	15.5016	21.2267
PMA1G01736.1	2.39296	0	0.225121	7.46275	2.21868	2.40637	2.95777	1.82047	0	3.54442	0.664675	0.588661	0	0.633337	1.06134	5.90915	6.44218	0	1.10873	0	12.4936	4.02735	3.34318	0.704756
PMA1G01735.1	0	0	0	0	0	0	0	0	0	0	0	0	0	0	0	0	0	0	0	0	0	0	0	0
PMA1G01773.1	0	0	0	0	0	0	0	0	0	0	0	0	0	0	0	0	0	0	0	0	0	0	0	0
PMA1G01621.1	0	0	0	19.4493	6.65646	66.7652	1.3778	57.3031	0	0	0	0	0	0	0	0.236077	23.4605	0	47.7489	0	0	20.2054	0	0
PMA1G01347.1	0	0	0	0	0	0	0	0	0	0	0	0	0	0	0	0	0	0	0	0	0	0	0	0
PMA1G01128.1	0	0	0	0	0	0	0	0	0	0	0	0	0	0	0	0	0	0	0	0	0	0	0	0
PMA1G01677.1	0	0	0	0	0	0	0	0	0	0	0	0	0	0	0	0	0	0	0	0	0	0	0	0
PMA1G01552.1	0	0	0	0	0	0	0	0	0	0	0	0	0	0	0	0	0	0	0	0	0	0	0	0
PMA1G01239.1	0	0	0	0	0	0	0	0	0	0.593093	0	0	0	0.245779	0	0	0	0	0	0	0	0	0	0
PMA1G00927.1	0	0	0	0	0	0	0	0	0	0	0	0	0	0	0	0	0	0	0	0	0	0	0	0
PMA1G01772.1	10.1405	3.21334	3.36987	0	0	0.884425	0	2.18481	0.470172	1.8269	2.7739	0.629094	1.95783	0	5.04782	1.65603	1.12275	1.56226	1.35323	0.601757	0.838866	2.40809	0.667889	1.05543
PMA1G01459.1	0	0	0	0	0	0	0	0	0	0	0	0	0	0	0	0	0	0	0	0	0	0	0	0
PMA1G01582.1	3.55437	3.85738	4.75391	4.4195	2.69018	5.61625	4.25588	5.61982	4.93261	6.59532	6.55415	4.07149	4.23421	3.29932	3.91829	4.17236	5.94283	2.47139	6.43799	2.56024	3.99621	5.88262	5.65708	4.4832
PMA1G01570.1	0	0	0	0	0	0	0	0	0	0	0	0	0	0	0	0	0	0	0	0	0	0	0	0
PMA1G01079.1	0	0	0	0	0	0	0	0	0	0	0	0	0	0	0	0	0	0	0	0	0	0	0	0
PMA1G01762.1	1.06455	0.369203	1.48469	0	0	3.65086	0	3.65268	0	0.365273	0.860655	0	0.243166	1.65812	0	0	4.14215	0	3.63362	0	0	3.50105	0	0
PMA1G01145.1	0	0	0	0	0	0	0	0	0	0	0	0	0	0	0	0	0	0	0	0	0	0	0	0
PMA1G01082.1	0	0.342571	0.954564	0	0	0	0	0	0.362566	0.352728	1.3189	0	0.411269	0.311696	0.524738	0.233221	0.26292	0	0.265469	0	0.363205	0.251345	0	0.629779
PMA1G01428.1	1.26219	0	0	0	0.394512	0.474587	0.725514	0.502438	0	0.547533	0	0	0	0	0.800428	0	0.248555	0	0	0	0	0.35563	0	0
PMA1G01697.1	4.79794	5.95112	6.49963	11.5236	9.44129	8.55504	11.5482	7.67968	6.44224	9.48722	7.01074	1.53182	7.67587	5.0724	2.12115	13.9468	11.421	6.20602	8.14637	8.7425	9.60509	6.85846	10.1992	1.39171
PMA1G01768.1	0	0	0	0	0	0.205559	0	0	0	0	0	0	0	0	0	0	0.323589	0	0	0	0	1.03647	0	0
PMA1G01056.1	0	0	0	0	0	0	0	0	0	0	0	0	0	0	0	0	4.84612	0	24.8568	0	0	72.2106	0	0
PMA1G01154.1	0	0	0	0	0	2.79579	0	2.72474	0	0	0	0	0	0	0.839386	0	2.0985	0	1.51704	0	0	1.15929	0	0
PMA1G01620.1	0	0	0	1.81582	1.16815	15.247	0.366884	7.54332	0	0	0.286777	0	0	0	0	0.26449	53.68	0	108.692	0	0	83.9203	0	0
PMA1G01704.1	0	0	0	0	0	0	0	0	0	0	0	0	0	0	0	0	0	0	0	0	0	0	0	0
PMA1G01267.1	1.38189	0.885681	2.43149	0	0.196462	1.87543	0	2.09414	0.917993	0.125754	0.761526	0	1.96824	1.52029	0.278215	0	0.985894	0.360222	0.907427	0	0	1.85599	0	0
PMA1G01766.1	5.42768	2.91251	5.78769	0	1.09754	17.9718	2.76448	15.1892	1.81968	1.51182	1.42032	0.165295	2.66663	1.52069	0.216147	0.430723	6.6254	1.13557	6.15431	0.735592	0	15.7678	0.44612	0.957813
PMA1G01789.1	0	0.657365	0	0	0	0	0	0	0.347748	0	0	0	0.388687	0	0	0	0	0.450069	0	0.146538	0	0	0	0
PMA1G01177.1	10.4541	6.84169	28.1172	2.16612	2.82213	12.9471	4.52805	9.19623	4.23689	7.06252	20.595	0.316512	6.92053	44.0944	4.29259	2.74724	12.7148	1.45942	13.3773	1.32016	2.35043	11.922	2.82558	8.27122
PMA1G01211.1	0	0	0.350593	0	0.180292	0.275752	0	0.270145	0	0	0	0	0	0.441007	0	0	0.510006	0	0.696724	0	0	0.683722	0	0
PMA1G01969.1	1.07782	0.763718	1.17299	0.845706	1.06058	2.12229	2.71893	1.96094	1.18148	0.459551	1.44639	7.42886	0.684024	1.43057	2.81845	0.306375	1.24883	0.759677	1.88141	1.40143	0.28814	4.63699	5.45604	39.2862
PMA1G01193.1	0	0	0	0	0	0	0	0	0	0	0	0	0	0	0	0	0	0	0	0	0	0	0	0
PMA1G00861.1	0	0.189448	0	0	0	0	0	0	0.241363	0	0	0	0.22206	0	0	0	0.371397	0	0.434297	0	0	7.10342	0	0
PMA1G01470.1	0.972407	0	0	0	0	0	0	0	0	1.23648	0	0	0	0.48626	0	0	0.378249	0	2.06271	0	0	6.57991	0	0
PMA1G01493.1	0.801302	0.900414	1.03729	0.493129	0.321182	0.834101	0.726607	0.289963	0.358847	1.47769	1.08432	0.145943	1.30986	0.60841	0.766456	2.50771	1.31278	0.258559	0.797776	0.442947	1.54232	1.14952	1.84023	0.988945
PMA1G01686.1	1.8786	0.197585	0	2.37047	246.883	0	782.657	0	91.1552	15.3232	0.300205	0	0	0	0	21.723	0	0	0	41.4352	23.8353	0	43.1836	0
PMA1G01402.1	10.4291	8.32152	7.79889	21.6238	9.72188	12.2147	7.86982	10.7006	6.23463	13.7568	11.1788	7.59907	7.02039	7.8841	12.1286	22.2821	19.2438	3.46978	6.41018	2.90717	27.6498	9.88569	13.1924	9.75227
PMA1G01438.1	0	0	0	1.39547	0	0	3.30083	0.186602	0	0	0	667.408	0	0.54012	6738.23	0	0	0	0	0	0	0	8.21123	310.727
PMA1G01972.1	0.680728	6.37213	5.50567	0.197742	0.3673	0.926322	1.50664	1.09338	3.47704	0	2.36292	0.487778	6.69094	1.36338	0.344499	0.895354	1.34367	5.23772	3.14733	3.23472	0.469335	5.05637	1.32246	0.37974
PMA1G01461.1	3.57413	0	0.118961	0	0	0.23268	0	0.309777	0	4.29272	0	0	0	0.712847	0.259306	0	0	0	0	0	0	0	0	0
PMA1G01700.1	0	0	0	0	0	0	0	0	0	0	0	0	0	0	0	0	0	0	0	0	0	0	0	0
PMA1G01274.1	0	0	0.712362	0	0	0	0	0	0	0	0	0	0	0	0	0	0.273779	0	0.862187	0	0	0.995445	0	0
PMA1G01962.1	0	0	0	0	0	2.54065	0	2.32294	0	0	0	0	0	0	0	0	1.54612	0	1.27489	0	0	1.60393	0	0
PMA1G01539.1	7.79833	9.3525	9.45575	14.27	5.74013	6.32662	4.35658	4.66173	7.26717	13.5102	12.1972	8.53113	9.08209	9.73856	17.9468	14.856	11.3507	3.4287	5.5681	3.04677	17.6595	8.64976	13.0709	3.7693
PMA1G01330.1	1757.82	24.627	226.256	11.8091	56.5122	17.8196	53.164	11.8694	11.2522	1207.41	1230.98	320.287	8.47301	1088.85	645.528	2.30186	39.8961	3.1643	5.4984	4.84713	6.0452	36.4808	50.6565	139.59
PMA1G01258.1	0	0	0	0	0	0	0	0	0	0	0	0	0	0	0	0	0	0	0	0	0	0	0	0
PMA1G01965.1	1.01977	1.61571	1.83347	1.79522	2.1156	1.85542	6.96191	1.69339	3.48155	0.612392	2.61705	0.594929	1.40201	0.988069	1.21572	0.962382	1.77191	2.50311	3.60117	3.7796	0.737182	5.49515	18.2034	22.0786
PMA1G01923.1	0	0	0	0	0	1.1946	0	2.31889	0	0	0	0	0	0	0	0	5.54899	0	6.94123	0	0	6.28611	0	0
PMA1G01878.1	3.10521	0.986602	1.59257	22.2293	16.4435	1.93502	17.7898	1.98917	1.73977	9.45264	3.81327	5.27797	2.06956	0.853566	10.0711	43.6958	2.59994	1.35992	4.57594	2.43511	46.4394	1.55739	11.5	21.4903
PMA1G01663.1	0	0	0	0	0	0	0	0	0	0	0	0	0.470085	0	0.628103	0	0	0	0	0.225384	0	0	0	0
PMA1G01066.1	0	0	0	0	0	0	0	0	0	0	0	0	0	0	0	0	0	0	0	0	0	0.419442	0	0
PMA1G01445.1	37.595	3.00003	12.5232	0	0	0	0.733915	0	0	9.85799	9.19921	0	1.05144	0	0	0	0	0	0	0.780694	0	0	0	0
PMA1G01406.1	0	0	0	0	0	0	0	0	0	0	0	0	0	0	0	0	0	0	0	0	0	0	0	0
PMA1G01315.1	0.628192	0.634091	0.641952	0	0	0	0	0	0	0.775	0	0	0.421417	0	0.19919	0.316777	0.462443	0.318821	0	0	0.438119	0.34256	0	0.448539
PMA1G01951.1	305.675	17.2259	16.009	315.313	665.824	2861.2	569.779	2708.93	36.9108	42.096	19.904	802.422	27.0083	247.69	538.28	28.9407	1119.06	92.6655	2811.4	73.2859	13.5916	950.117	18.1147	211.654
PMA1G00883.1	0	0	0	0	0	0	0	0	0	0	0	0	0	0	0	0	0	0	0	0	0	0	0	0
PMA1G00909.1	0	0	0	0	0	0	0	0	0	0	0	0	0	0	0	0	0	0	0	0	0	0	0	0
PMA1G01018.1	0	0	0	0	0	0	0	0	0	0	0	0	0	0.290689	0	0.286718	0	0	0	0	0	0	0	0
PMA1G00913.1	0	0	0	0	0	0	0	0	0	0	0	0	0	0	0	0	0	0	0	0	0	0	0	0
PMA1G01092.1	0	0	0	0	0	0	0	0	0	0	0	0	0	0	0	0	0	0	0	0	0	0	0	0
PMA1G01255.1	0	0	0	0	0	0	0	0	0	0	0	0	0	0	0	0	54.7495	0	64.2573	0	0	710.918	0	0
PMA1G01599.1	3.33637	0.812903	0.850015	6.10433	4.66985	2.32628	6.5966	4.62338	0.577144	2.52577	2.60247	0.605176	0.93	0	1.3807	2.2545	2.14709	2.90704	1.19689	5.98039	2.38034	1.76748	6.25147	2.66211
PMA1G01550.1	544.886	6.74945	4893.61	0.333548	4.64449	9.18388	2.97394	15.6811	10.2316	43.9917	658.397	0	271.096	3162.31	0.68632	0.815787	0.438624	0.956529	1.11369	0.857529	0.939197	204.666	13.8183	0
PMA1G01371.1	1.02376	1.77042	2.38853	0.37879	0.270259	4.20477	1.07891	3.15115	2.35049	1.55524	3.68829	0.479769	2.00528	2.02483	0.860886	1.3867	5.62703	0.749889	2.11218	0.796319	1.82181	3.78872	1.59752	0.651158
PMA1G01081.1	6.47825	35.8233	28.1405	0.78844	0.772106	2.07255	2.45212	2.42516	42.6155	18.6746	31.3354	1.06121	47.6045	13.4539	2.88753	5.60306	7.66453	15.7314	12.7369	10.939	3.74753	16.0601	10.523	1.60278
PMA1G01224.1	0	0	0	0	0	0.164861	0	0.120407	0	0	0	0	0	0	0	0	0.543695	0	0.271738	0	0	0.850126	0	0
PMA1G01454.1	0	5.30493	0	0	3.72969	0	3.55535	0	18.009	0	5.29762	0	14.0959	7.61587	0	0.443779	0	0	0	40.7765	3.33888	0.733828	10.7368	0
PMA1G01925.1	0	0	0	0	0	0	0	0	0	0	0	0	0	0	0	0	0	0	0	0	0	0	0	0
PMA1G01381.1	1.51944	0.944814	1.03761	0.523406	0.37053	0.660472	0.676838	0.549149	0.966933	1.59953	1.20056	0.230864	0.910648	0.542977	0.40916	0.940443	0.847293	0.662871	0.871607	0.380928	0.937052	0.794266	0.922544	1.0582
PMA1G01691.1	0.564067	0.318822	8.03445	0.886468	2.36711	5.46057	2.49217	7.05935	0.289765	2.57046	5.56063	0	0.489071	0	1.50943	2.1419	8.67588	1.34149	28.9828	2.68567	0.642433	11.534	1.73773	0
PMA1G01689.1	1.31857	7.56076	7.33871	0.358809	0.397111	0.407895	2.27039	1.00191	5.86999	3.94518	10.6231	0	8.51483	2.51547	1.7457	2.56903	3.06348	1.94894	3.47823	2.94515	1.6858	4.01382	8.57059	0.96137
PMA1G01659.1	0	0	0	0	0	0	0	0	0	0	0	0	0	0	0	0	0	0	0	0	0	0	0	0
PMA1G01292.1	0	0.441189	0.470816	0	0	0	0	0	0	0	0.283223	0	0.742459	1.45029	0	0	0	0.719195	0	0.199937	0	3.24689	0	0
PMA1G01868.1	24.3359	10.0255	18.2914	24.3545	26.8305	37.0174	27.8443	31.2327	6.70458	36.881	36.1189	4.78428	10.4317	7.75	24.4514	43.2688	45.4957	10.5015	22.4616	11.667	57.2227	18.127	43.4197	11.5096
PMA1G01669.1	0	0	0	0	0	0	0	0	0	0	0	0	0	0	0	0	0	0	0	0	0	0	0	0
PMA1G00962.1	0	0	0	0	0	0	0	0	0	0	0	0	0	0	0	0	32.6908	0	0	0	0	0.277201	0	0
PMA1G00983.1	1.18391	4.35999	2.65375	0	0	0.770175	0.468804	0	5.5663	2.98187	3.17301	0.301723	2.31273	0	0	1.53299	3.27404	1.139	1.78409	0.48288	0.761956	1.32133	1.35751	4.06245
PMA1G01104.1	0	0	0	0	0	0	0	0	0	0	0	0	0	0	0	0	0	0	0	0	0	0	0	0
PMA1G01973.1	2.29085	11.265	9.78071	0.719294	0.746791	3.48792	4.89101	3.98477	11.2172	0.986103	6.70318	0	13.4351	3.41665	0.284229	2.47596	3.65046	7.81193	6.85912	5.87058	1.4653	8.24534	5.75282	0.222128
PMA1G01942.1	10.3081	120.332	128.407	185.135	1085.28	34.943	667.997	32.8011	143.394	7.85749	79.9293	0	176.019	43.4826	1.05988	599.065	27.0754	287.897	39.0414	826.85	364.38	23.864	203.406	1.17654
PMA1G00908.1	0	0	0	0	0	0	0	0	0	0.267495	0	0	0	0	0	0	0	0	0	0	0	0	0	0
PMA1G00970.1	0.905557	1.24619	1.14833	0.658547	0.246234	0.823042	0.538524	0.322826	0	1.94121	1.23116	0.44252	0.652609	0.527506	0.527691	0.751392	0.67505	0.543548	0.520742	0.643983	2.70192	1.16547	1.25271	2.68411
PMA1G01251.1	0	0.173605	0	0	0	0	5.49759	0	0	0	0	0	0	0	0	0.405539	0	1.57977	0	3.48068	0.549581	0	0	0
PMA1G01318.1	0.618354	0.587094	0.512164	0.210803	0	0.332314	0.489787	0.269763	0.744862	0.74051	0.462228	0	0.789355	0.353445	0.603262	0.732413	0.447821	0.241977	0.172793	0.278567	0.717141	0.400668	0.765037	0.56048
PMA1G01324.1	0	0	0	0	0	0	0	0	0	0	0	0	0	0	0	0	0	0	0	0	0	0	0	0
PMA1G01234.1	0	0	0	0	0	0	0	0	0	0	0	0	0	0	0	0	0	0	0	0	0	0	0	0
PMA1G01657.1	0.819142	0.256519	0.353148	1.57395	1.33244	2.69299	2.77776	2.54236	0.468679	0.849477	0.39005	1.06673	0	0.328396	1.19724	2.23929	3.25033	0.452864	2.82211	0.416822	1.41498	3.45925	0.609865	2.00816
PMA1G01288.1	5.52326	6.63086	8.02141	1.80339	0	2.39188	7.07166	3.28196	12.8611	8.88128	5.04226	0	8.37802	2.13414	4.87486	10.111	13.1878	4.12571	13.2187	7.94317	5.69033	22.5764	18.4089	3.95087
PMA1G00946.1	0.447788	0	0	13.7927	13.22	1.538	20.7378	0.742229	2.94755	0.733617	1.4137	0	0.187516	0.523746	0	14.8875	0.953958	0	0.436448	2.11927	9.81379	0.701788	9.97214	0
PMA1G01192.1	141.31	160.224	203.184	21.9866	79.087	577.282	116.249	1214.32	210.273	35.9651	58.2681	1.7383	86.8335	837.331	7.35985	13.5992	797.866	150.202	1344.86	65.4767	8.39882	5195.06	59.9757	5.88596
PMA1G01825.1	0	0	0	0	1.60815	0	1.49978	0	0	0	0	0	0	0	0	0.436596	0	0	0	0	4.41349	0	7.7563	0
PMA1G01522.1	4.75285	3.77246	5.06867	4.01636	1.31801	2.91213	5.87567	2.97759	2.72331	7.37105	6.76409	0.938954	3.24796	2.97605	2.56509	7.43106	5.95782	1.82338	4.07253	2.23258	8.74961	4.05912	10.8867	2.97914
PMA1G01261.1	8.75064	47.3385	10.6628	18.8063	22.0852	2.68905	106.781	10.846	59.2238	6.81183	11.7205	23.3938	30.5937	4.8157	18.5734	26.7266	6.06568	155.193	9.26469	86.4795	14.6258	7.55849	12.2717	49.944
PMA1G01649.1	0	0	0.213746	0	0	0	0	0	0	0	0.558639	0	0	0	0.483255	0.401115	0	0	0	0	0	0	0.402941	0
PMA1G01430.1	2.21015	0	0	0	0	0	0	0	0	0.491807	0	0	0	0	0	0	0	0	0	0	0	0	0	0
PMA1G01249.1	0	0	0	0	0	0	0	0	0	0	0	0	0	0	0	0	0	0	0	0	0	0	0	0
PMA1G00870.1	0	0	0	3.36544	1.39311	0	3.36119	0	0	0	1.67757	0	0	0	0	0.650525	0	0	0	0.432821	0	0	0	0
PMA1G00893.1	3.87745	8.34812	9.70695	13.5846	7.86771	6.18136	4.72125	7.24023	4.74131	5.49249	4.05011	1.86044	5.69927	6.62302	4.13502	10.6786	11.0923	3.79626	8.81307	4.32537	19.7651	10.8745	5.89257	4.10199
PMA1G01576.1	4.20964	0.207529	0	32.3406	12.354	0	19.1123	0	0	38.2865	3.04469	0.144969	0	0	0.89922	42.5627	0.131715	0	0	1.4968	28.1966	0	3.93056	0
PMA1G01848.1	0	0	0	0	0	0	0	0	0	0	0	0	0	0	0	0	0	0	0	0	0	0	0.176546	0
PMA1G01685.1	2.36989	12.1226	17.5351	0.599129	0.568291	0.265393	5.04088	0.797765	6.83399	4.04256	1.41785	1.48652	36.0713	10.6666	0.681847	4.3463	3.64425	32.142	8.54158	28.9272	8.08066	7.75135	30.4514	3.44675
PMA1G01422.1	12.9336	7.28804	12.4987	13.8756	15.4609	28.9717	16.8279	32.3745	10.5785	16.3013	10.2106	1.20169	8.35527	6.82561	2.36057	16.8001	18.4186	6.86834	20.3786	10.5392	10.9439	15.9014	8.07429	3.55374
PMA1G01087.1	0	0	0	0	0	0	0	0	0	0	0	0	0	0	0	0	0.861095	0	0.589557	0	0	0.888037	0	0
PMA1G01260.1	0	0	0	0	0	0	0	0	0	1.34291	0	0	0	0	0	0	4.11123	0	3.89121	0	0	65.183	0	0
PMA1G00992.1	0.572786	6.22055	1.90488	1.87048	5.21556	0	2.94677	0	1.3504	0.929331	3.11626	0	4.29891	1.30701	0	1.00705	0.747982	4.63058	1.91171	5.17418	1.74258	1.57046	1.53117	0
PMA1G01207.1	0	0	0	0	0	0	0	0	0	0	0	0	0	0	0	0	0	0	0	0	0	0	0	0
PMA1G00898.1	0	0	0	0	0	0	0	0	0	0	0	0	0	0	0	0	0	0	0	0	0	0	0	0
PMA1G01295.1	6.89913	5.69561	5.12707	26.6025	16.5722	17.6613	7.77889	14.6794	4.05102	22.149	10.115	18.1935	3.5211	9.13919	8.4689	14.4751	13.413	3.40294	8.98502	2.71999	25.3175	9.44148	12.4211	13.1484
PMA1G00919.1	0	0	0	0	0	0	0	0	0	0.30831	0	0	0	0	0	0	0	0	0	0	0	0	0	0
PMA1G01036.1	0	0	0	0	0	0	0	0	0	0.467623	0	0	0	0	0	0	0	0	0	0	0	0	0	0
PMA1G00885.1	3.51366	192.394	36.9582	0	3.03668	0	2.85461	0	63.6256	0.426282	46.9211	0	113.079	26.6047	0	19.1833	0.459191	161.34	5.00423	139.511	21.0025	0	4.25416	0
PMA1G01830.1	1.55606	0	0	0	0	2.9556	0	3.04611	1.14116	0	0	0.808274	0.901413	0	2.21033	1.54103	0	1.98719	0	0.726741	0.356225	0	3.18741	1.23585
PMA1G01861.1	9.54371	9.52862	9.75336	2.84945	1.92378	5.11477	5.34993	5.31958	7.65017	11.5538	11.8958	2.76692	9.86802	5.01225	8.38332	7.5054	8.28155	5.24117	8.90992	4.5291	7.80538	10.8776	9.48961	5.29012
PMA1G01885.1	0.981585	0.606456	0.639861	0.27708	0.142193	0.236551	0.721659	0	0.80469	0.666612	0.953359	0	1.48804	1.00806	0.224763	0.687985	0	0.355626	0.714766	0.26238	0.268653	0.474838	0.609902	0
PMA1G01294.1	64.0051	0	12.4825	4.93019	35.4317	0.370312	28.6266	0	0	1660.96	13.6316	0.469907	0.314036	0	10.3278	20.0058	0.858503	0	0.509134	1.76151	4.41284	0.427293	6.98762	0
PMA1G01780.1	1.59202	3.94559	2.35827	6.12498	7.58613	31.3984	5.83883	19.9478	6.97724	2.16193	3.64416	7.06958	2.94068	0.508384	3.52216	2.06932	9.12327	2.00461	7.4259	3.43008	3.03894	16.9555	6.31925	17.7215
PMA1G01272.1	0	0	0	0	0	0	0	0	0	0	0	0	0	0	0	0	0	0	0	0	0	0	0	0
PMA1G01845.1	2.38924	0.457455	1.01529	1.51247	2.11117	1.23357	2.79533	2.10685	0.56865	1.16952	1.24644	0	0.347098	0.344166	0	1.27886	1.49846	0.666032	2.44411	0.400901	0.26552	1.63847	1.22354	0
PMA1G01101.1	0	0	0	0	0	0	0.326537	0	0	0	0	0	0	0	0	0.42719	0	0	0	0	0.20876	0	0.287756	0
PMA1G01290.1	0	0	0	0	0	0	0	3.81377	0	0	0	0	0	0	0	0	18.9127	0	62.7281	0	0	44.9136	0	0
PMA1G00948.1	2.06316	0.621711	0	0	0	0	0.647292	0	0.506129	0.127542	0	0	0.230656	0	0	0	0	0.232084	0	0	0	0	0	0
PMA1G01751.1	19.6478	50.5878	46.1942	12.6802	4.70474	13.3753	33.8135	13.858	41.2507	51.1599	72.4781	17.4137	50.7944	25.032	23.2104	46.3779	34.3833	27.1842	37.97	29.9131	31.5126	40.3645	62.5533	33.5645
PMA1G01323.1	0	0	0	0	0	0	0	0	0	0	0	0	0	0	0	0	0	0	0	0	0	0	0	0
PMA1G01132.1	0.169342	0	0	0	0	0.272781	0	0.180958	0.141131	0.333245	0	0	0	0.146595	0.192147	0.213636	0.273978	0	0.209631	0	0.139487	0.306873	0.303642	0.181564
PMA1G00924.1	0	0	0	0	0	0.416574	0	0.354157	0.188442	0	0.145139	0	0	0	0	0	0.366647	0	0.228505	0	0	0	0	0
PMA1G01420.1	17.809	12.2061	13.0175	2.23144	3.79209	3.43652	5.80368	9.27348	11.4344	10.7816	7.46518	0.82203	9.19423	11.2867	1.49645	5.04802	3.43706	5.65299	8.10071	4.0341	4.34643	5.40118	1.92466	2.04817
PMA1G01116.1	2.39185	1.2263	1.11448	0	0	0	0.816628	0	0	0.491384	1.59263	0	1.24982	0	0.405518	0.491431	0.280714	0.800761	0.536931	0.295748	0.589432	0.518967	0.71141	0.597717
PMA1G02004.1	1.32846	2.48182	2.39832	0.596246	0.645212	1.40204	0.857583	1.60778	1.97989	2.76455	3.85596	0.520187	2.01104	0.943403	1.37652	1.62513	1.83386	0.986859	1.40439	0.853422	2.32094	1.94482	1.71979	3.79964
PMA1G01915.1	11.5465	14.3977	13.9385	6.64284	4.01563	7.65656	7.39045	8.72125	4.97289	11.5866	11.1207	1.69603	14.6021	2.84226	10.4447	13.9708	15.5238	10.1415	7.96128	7.86318	17.7408	12.1718	10.366	5.47147
PMA1G01212.1	0	0	0	0	0	0	0	0	0	0	0	0	0	0	0	0	0	0	0	0	0	0.483995	0	0
PMA1G01992.1	9.89453	9.46909	10.4207	3.10735	2.98031	6.23742	9.48243	5.94742	8.07204	12.6016	11.2658	6.30346	9.37451	5.68992	7.18867	6.64354	7.12213	5.0893	7.612	6.07645	5.97664	7.81785	13.4603	25.5129
PMA1G01671.1	0	0.30951	0	0	0	0	0	0	0	0.174211	0	0	0	0	0	0.225278	0	0	0	0	0	0	0	0
PMA1G01131.1	0	1.09264	0.542699	0	0	0	0	0	0.988236	0	0.394848	0	0.53455	0.710237	0	0	0	0.466041	0	0.269069	0	0	0	0
PMA1G01245.1	0	0	0	0	0	0	0	0	0	0	0	0	0	0	0	0	0	0	0	0	0	0	0	0
PMA1G01467.1	0.18562	0	0	0.299818	0.800026	0	0.963205	0	0	4.50644	0.229692	0	0	0	0	0.936285	0	0	0	0	0.914295	0.204635	0.85857	0
PMA1G00884.1	3.51366	192.394	36.9582	0	3.03668	0	2.85461	0	63.6256	0.426282	46.9211	0	113.079	26.6047	0	19.1833	0.459191	161.34	5.00423	139.511	21.0025	0	4.25416	0
PMA1G01061.1	0.421787	0.19559	0	0	0	0	0.254199	0	0.302403	0	0	0	0	0	0	0.188893	0	1.01774	0.350958	1.25329	0.412213	0	0	0
PMA1G01139.1	0.836412	0	0.198268	0.403837	0.386069	0.472367	0.727237	0.832072	0	1.25918	0.802662	0	0	0.409609	0	0.39734	0.708542	0	0.83872	0	1.10576	0.56934	0.678763	0.331546
PMA1G00930.1	0	0	0	0	0	0	0	0	0	0	0	0	0	0	0	0	0	0	0	0	0	0	0	0
PMA1G01991.1	3.68137	5.43948	1.66635	0.235005	0.939513	0.290579	1.76173	0.91701	2.1911	5.04748	7.74541	0	4.61161	1.19431	1.57241	3.0773	1.81301	1.09992	1.24072	0.544218	1.45209	1.60762	5.07762	1.61618
PMA1G01693.1	2.3174	4.11993	4.59408	2.43611	1.9256	3.09226	1.55796	2.81485	2.24231	3.26811	4.50774	1.50927	5.93532	10.226	2.85033	2.24423	2.10006	0.633241	1.48585	0.840134	1.48353	2.46658	4.97902	1.76716
PMA1G01703.1	0	0	0	0	0	0	0	0	0	0	0	0	0	0	0	0	0	0	0	0	0	0	0	0
PMA1G01505.1	13.5806	2.61138	2.47985	1.40022	2.41017	1.57521	2.02328	1.44415	2.61847	4.17595	1.9813	0	3.56903	1.12397	0.821915	6.42613	2.42312	1.21266	2.44243	2.05043	7.66596	2.84416	1.64245	0.790681
PMA1G01126.1	0	0	0	0	0	0	0	0	0	0.176058	0	0	0	0	0	0	0	0	0	0	0	0	0	0
PMA1G01112.1	0.704216	0	0	0	0	0	0.702027	0	0	0	0	0	0.381016	0	0.50431	0	0.908805	0	1.10223	0	0.496417	0.682817	0	7.74243
PMA1G01728.1	0.735174	0.273155	0.691647	1.17106	46.5064	16.6627	30.1745	25.6352	0	3.16124	3.26842	0	0.394664	2.14381	0	15.601	35.2659	1.98629	36.0063	15.0382	0.666597	34.5641	4.86446	0
PMA1G01982.1	4.81353	5.9968	5.65057	5.40732	2.36915	4.441	10.3922	6.42782	5.98245	10.6059	13.4335	14.0072	5.59433	5.74146	6.25612	5.317	6.56726	3.63559	7.11161	4.34448	6.14283	6.30662	11.6847	24.5602
PMA1G01916.1	3.79905	0	0	0	0	0.23304	0	0.339704	0	0.306225	0	0	0	0	0	0	0	0	0	0	0	0	0	0
PMA1G01368.1	0.533569	0	0	0	0	0	0	0	0	6.47942	0	0	0	0	0	0	0	0	0	0	0	0	0	0
PMA1G01547.1	0	0	0	0	0	0	0	0	0	0	0	0	0	0	0	0	0.218054	0	0.894513	0	0	0.952425	0	0
PMA1G00920.1	0	0	0	1.23726	1.76069	0	1.53206	0	0	0.700358	0.764316	0	0	0	0	0.776847	0	0	0	0.325899	1.21733	0	0.399164	0.22915
PMA1G01827.1	8.56795	0	0	0.340175	1.00657	0	2.97318	0	0	48.3335	0	0	0	0	0	0.602581	0	0	0	0.895583	0.711065	0	0	0
PMA1G01653.1	0	0	0	0.328589	0.409916	0	0	0.716483	0	0.694801	0.539656	0	0	0	0	2.32809	0.6868	0.385959	0	0	0	0	1.38656	0
PMA1G01361.1	0	0	0	0	0	0.286334	0	0.221875	0	0	0	0	0	0	0.160304	0	0.252612	0	0	0	0	0	0	0
PMA1G01173.1	0	0	0	0	0	0	0	0	0	0	0	1.44753	0	0	1.52122	0	0	0	0	0	0	0	0	11.0835
PMA1G01888.1	0	0	0	0	0	0	0	0	0	0	0	0	0	0	0	0	0	0	0	0	0	0	0	0
PMA1G01008.1	0	0	0	0	0	0	0	0	0	0	0	0	0	0	0	0	0	0	0	0	0	0	0	0
PMA1G01220.1	30.7123	19.4827	21.5123	0	0	12.2885	0	6.68924	23.7186	24.2426	24.4662	32.6739	14.244	9.37961	11.7142	0.455217	6.57542	7.87263	8.10133	6.29297	0	17.3564	12.6723	12.7041
PMA1G01821.1	3.14439	1.58597	0.604265	1.85197	1.46299	1.69727	1.67723	1.24853	1.4334	3.00057	4.94412	0.242029	1.00014	2.45867	0.760885	1.15346	1.64998	1.02726	0.754414	0.366705	3.7286	0.789171	6.52295	0.51385
PMA1G01975.1	0.175864	0	0	0	0	0	0	0	0	0.180389	0	0	0	0	0	0	0	0	0	0	0	0	0	0
PMA1G01796.1	0.27953	4.22441	0.681979	0.262525	1.74725	0	1.95365	0	6.74171	0	0.600947	0.340464	8.79664	0	0.345024	3.3751	0	4.22478	0	3.23948	1.32764	0	1.47429	0
PMA1G01901.1	0	0	0	0	0	0	0	0	0	0	0	0	0	0	0	0	0	0	0	0	0	0	0	0
PMA1G00990.1	6.84269	9.16486	8.87633	0.499697	0.53992	3.47417	3.36757	4.0442	4.93347	6.23444	6.87359	0.460993	9.40389	3.80477	4.42929	4.09564	5.86362	7.87874	5.36525	4.71858	4.50351	6.20313	3.94637	4.61445
PMA1G01108.1	13.4475	5.22875	5.90507	3.42958	4.86569	12.4001	7.48807	16.0836	4.35272	5.54699	3.82683	2.61639	5.6163	2.54172	5.08328	1.90881	5.80559	4.07644	16.8825	4.32009	0.784903	11.2035	2.70647	8.21773
PMA1G01580.1	0.166814	0.192237	0.5492	0	1.23181	3.64412	1.09866	2.78316	0.229572	0	0.155723	0	0.269332	0	0	0.422984	1.66914	1.29312	1.86037	1.44721	0.160971	1.07118	0	0
PMA1G01404.1	10.149	17.8999	12.5063	5.96991	6.09518	12.4262	6.49188	6.64713	2.44731	17.1918	30.1232	1.66564	0	0	0.426343	8.64297	7.97744	14.8562	24.5491	4.45046	0.566013	2.01888	52.0234	1.70844
PMA1G01506.1	1.08331	0.158441	4.44071	1.36691	0.560305	13.9913	0	9.6309	0.33619	0	4.28049	0	1.48146	4.7577	0	0.610941	15.2526	0.423436	20.9502	0.367646	0.453354	14.9799	1.86385	0
PMA1G01566.1	0	0	0.364468	0.291305	0.478226	1.14211	0.6729	1.32383	0	0	0.236849	0	0	0	0	0	3.89155	0	1.93213	0	0	7.74858	0.425151	0
PMA1G01328.1	13.2523	6.08348	5.89373	8.60398	3.43157	6.82356	9.38277	6.98974	11.0305	25.053	9.47842	8.76638	8.63845	3.8665	10.3201	4.57568	8.6126	9.58336	7.42449	7.19909	2.7542	6.43797	12.1623	7.45913
PMA1G01540.1	21.7279	35.3552	46.5526	40.1935	16.6277	29.0285	20.9352	29.2398	29.9122	53.998	52.1503	17.8025	26.0448	42.0265	19.05	41.3458	44.6995	21.1955	39.6925	18.1113	67.2154	49.9035	70.3509	12.4721
PMA1G01919.1	0.791622	0.260506	0.152095	0	0	5.32565	0	3.02724	0	0.394717	0.196948	0.210479	0.252321	0	0	0	0.280257	0	0.494316	0	0	0.626977	0	0.516481
PMA1G01349.1	0	0	0	0	0	0	0	0	0	0	0	0	0	0	0	0	0	0	0	0	0	0	0	0
PMA1G01030.1	0	0	0	0	0	0	0	0	0	0	0	0	0	0	0	0	0	0	0	0	0	0	0	0
PMA1G01065.1	0.301613	0	0	0	0	0	0	0	0	0	0	0	0	0	0	0	0.29964	0	0.89781	0	0	1.14811	0	0
PMA1G01883.1	1.39934	0	0.15254	0	0	0	0	0	0	0.924568	0	0	0	0.381588	0.252905	0	0	0	0	0	0	0.161882	0	2.91166
PMA1G01086.1	2.06785	2.54497	2.41665	0.79625	1.53122	1.30667	1.39664	1.62854	1.069	1.28723	1.06526	0	3.49016	0	0	1.57087	1.10298	2.05607	0.90756	1.19212	0.282424	1.61943	1.17711	0.381511
PMA1G01908.1	0	0	0	0	0	0	0	0	0	0	0	0	0	0	0	0	0	0	0	0	0	0	0	0
PMA1G00866.1	16.2212	19.9497	13.8513	1.56536	1.80687	8.80519	6.58388	10.4224	22.5408	13.288	19.197	8.59832	21.5572	15.8789	8.27761	8.02084	9.63201	9.27114	6.80573	10.622	2.1198	9.66215	11.5313	11.3576
PMA1G01453.1	0.524283	4.69329	7.66092	0	1.61364	0.237781	1.7172	0.82337	13.0161	0.246502	8.71472	0	7.11042	5.23658	0.937091	1.18615	0.64806	2.61906	1.40384	6.07639	1.30102	2.72243	7.86141	0
PMA1G01960.1	1.16483	0	1.61231	0.180095	0	0	0	0	0	0.414414	1.74648	0	0.133763	1.11683	0.161663	0.334789	0.971096	0	1.35501	0.220627	0.639518	2.27988	1.08339	0
PMA1G01263.1	0	0	0	0	0	0.740875	0	1.44421	0	0	0	0	0	0	0	0	1.69053	0	1.1178	0	0	3.30013	0	0
PMA1G00864.1	5.24276	7.02057	22.8321	0.35784	1.06713	12.3606	2.50226	19.0197	2.32215	45.3043	26.0908	1.87244	9.7091	6.69205	2.82953	2.61208	32.3847	5.25329	47.5814	7.96103	2.19357	45.8797	9.52322	5.11151
PMA1G01667.1	4.65207	3.61665	5.61001	7.11694	3.68059	3.37948	3.68107	3.27274	5.55475	8.42124	6.10336	1.59191	5.02272	3.66861	3.97504	5.9909	6.95298	1.8278	4.70476	1.65382	7.84491	6.10249	5.99989	2.35783
PMA1G01950.1	0	0	0	0	0	0	0	0	0	0	0	0	0	0	0	0	0	0	0	0	0	0	0	0
PMA1G01739.1	2.22976	6.02943	3.32398	3.06502	2.22523	0.333985	2.88265	0.255543	3.67074	2.29428	3.31217	9.80126	4.57819	2.39753	6.00472	3.02195	0.852342	1.60798	0.622991	1.89981	2.58353	0.855209	4.89214	6.28655
PMA1G01968.1	4.94496	3.79236	2.67495	0	0	1.19183	2.21693	1.00802	1.12874	3.08378	4.64283	0.438051	3.42774	1.48121	0.712766	1.00319	1.26187	1.50498	1.31398	0.897832	0.789337	0.528117	4.57	2.5506
PMA1G01072.1	0	0	0	0	0	0	0	0	0	0	0	0	0	0	0	0	0	0	0	0	0	0	0	0
PMA1G01612.1	0	0	0	0	0	0	0	0	0	0	0	0	0	0	0.409327	0	0	0	0	0	0	0	0	0
PMA1G01581.1	0.33294	0	0	1.51473	0.739933	0.46691	1.38768	0.446426	0	1.17757	0.467291	0	0	0	0.419891	2.26012	0.90228	0	0.248923	0	2.87306	0.553139	1.86652	0
PMA1G01527.1	0	0	0	0	0	13.9856	0	6.79351	0	0	0	0	0	0	0	0	1.05496	0	4.03663	0	0	2.99256	0	0
PMA1G01268.1	0.513263	0.502457	1.2801	0	0	0.394282	0	0.665724	0.329584	0	0.242862	0	0.995373	0.312391	0.176728	0	0.520742	0.155526	0.373189	0	0	0.969897	0	0
PMA1G00933.1	0.193646	0	0.307079	0	0	0	0	0	0	0	0	0	0	0	0	0	0	0	0.386513	0	0	0.587086	0	0
PMA1G01229.1	0	0	0	0	0.408537	1.24459	0	1.04895	0	0	0	0	0	0	1.1075	0	0.708517	0.178755	1.68852	0.231889	0	1.73479	1.11158	0.490557
PMA1G01774.1	4.27158	0.360665	0.283687	0	0	0	0	0	0	0.290406	0	0	0	0.551911	0	0	0.250885	0	0	0	0.589679	0.438276	0.881897	0
PMA1G00932.1	0	0	0	0	0	0	0	0	0	0	0	0	0	0	0	0	0	0	0	0	0	0	0	0
PMA1G01096.1	0	0	0	0	0	0	0	0	0	0	0	0	0	0.168578	0	0	0.193146	0	0.258439	0	0	0.358986	0	0
PMA1G00998.1	0	0	0.659982	0	0	0	0	0	0	0	0.298663	0	0	0	0	0	0	0	0.848772	0	0.310036	0.322641	0	0
PMA1G01531.1	0	0	0	0	0	0	0	0	0	0	0	0	0	0	0	0	0.403659	0	0	0	0	0	0	0
PMA1G01819.1	3.2697	3.5695	7.1958	5.185	4.38789	28.3258	5.67904	24.6846	3.14688	4.64133	12.7648	6.49729	2.52978	9.98317	2.8493	1.57982	7.62387	2.39026	9.25327	1.86578	1.23172	10.3504	4.82092	5.65084
PMA1G01040.1	0	1.68823	1.20806	0	0	0	0	0	0.527657	0	1.21358	0	0.669763	1.65653	0	0	1.30107	0.861939	3.22255	0.39358	0	8.27532	0	0
PMA1G01175.1	0	0	0	0	0	0	0	0	0	0	0	0	0	0	0	0	0	0	0	0	0	0	0	0
PMA1G01622.1	0	0	0	4.13653	6.68511	9.16727	3.52761	9.05769	0	0	0	0	0	0	0	1.11152	1.56164	0	1.1368	0	0	0.389371	0	0
PMA1G01152.1	7.48153	85.3608	14.463	11.6539	9.61302	2.81011	37.1475	4.77875	53.1564	5.36343	11.066	2.7322	64.559	4.77539	3.30856	18.9831	2.2678	123.612	4.10099	63.6174	10.0528	1.77605	8.18191	2.01841
PMA1G01877.1	41.2707	113.873	65.0988	11.852	9.02887	37.0902	19.8546	31.8376	95.1371	63.5022	82.5306	14.687	131.801	32.8107	61.9701	22.4484	14.6688	53.658	21.9982	26.5526	31.9697	26.3926	47.4331	19.0722
PMA1G01935.1	1.65277	1.24066	1.56673	1.74274	0.547933	4.1049	2.24575	3.01486	1.40729	2.76333	1.57148	0.3675	0.847639	1.25467	1.57842	0.336801	7.45971	0.744014	8.44298	0.790148	0.303565	8.93064	0.595661	2.89394
PMA1G01645.1	0	0	0	0	0	0	0	0	0	0	0	0	0	0	0.639773	0	0	0	0	0	0	0	0	0
PMA1G01179.1	5.50216	9.59954	9.6074	1.6011	1.97369	1.88852	5.15763	2.0684	8.28852	4.91106	25.5175	0.438349	7.38797	3.10753	9.60618	2.1695	3.9322	4.00061	5.08316	6.93819	2.78215	8.01977	4.17105	0
PMA1G01858.1	0	0	0	0	0	0	0	0	0	0	0	0	0	0	0	0	0	0	0	0	0	0	0	0
PMA1G01020.1	0	0	0	0	0	0	0	0	0	0	0	0	0	0.290689	0	0.286718	0	0	0	0	0	0	0	0
PMA1G01429.1	0	0	0	0	0	0	0	0	0	0	0	0	0	0	0	0	0	0	0	0	0	0	0	0
PMA1G01396.1	1.03781	3.56736	1.89394	0.132415	0	0.693932	0	0.690283	0.866013	0.968746	1.83217	0	3.34332	0.593026	0.580174	0.402426	0.800161	0.713069	0.711853	0.791499	0.575835	1.01699	1.43643	0.147035
PMA1G01544.1	3.89392	0	0.569108	14.386	11.1532	6.72103	6.99997	5.72379	0	9.51816	2.64013	0	0	0	2.15512	31.8224	16.9107	0.379525	4.45384	0.536714	46.8718	11.4908	12.8435	0.836396
PMA1G01354.1	0	0	0	0	0	0	0	0	0	0	0	0	0	0	0	0	0	0	0	0	0	0	0	0
PMA1G00929.1	0	0	0	0	0	0	0	0	0	0	0	0	0	0	0	0	0	0	0	0	0	0	0	0
PMA1G01808.1	0	0	0	0	0	0	0	0	0	0	0	0	0	0	0	0	0	0	0	0	0	0	0	0
PMA1G01943.1	0.268508	0.528627	0.924784	0	0	0.155877	0	0.219318	0.706853	0.224227	0.552064	0	0.729876	0.329283	0	0.259158	0.590922	0.248698	1.53308	0.176621	0.152777	1.68121	0	2.19291
PMA1G01705.1	0.312315	0	0	3.15125	3.8231	0	9.02947	0	0	0.512402	0.19291	0	0	0	0	8.07791	0.303607	0	0	3.35628	0.673748	0	0.332337	0
PMA1G01305.1	8.16659	0.292476	0	0	0	0	0	0	0.417089	0	0	0	0.458098	0	0	0	0	0.408073	0	0.390718	0.156726	0	0	0
PMA1G01200.1	10.8441	0	0	0	0	0.166834	0	0.577372	0	9.40915	0	0	0	0	0	0	0	0	0	0	0	0	0	0
PMA1G01927.1	0.572435	0	0	16.5884	13.2692	2.53909	11.2737	2.11479	0	3.84156	1.34155	0	0	0	1.22124	15.8259	7.04381	0	1.61983	0	37.3759	4.23935	6.02378	0.150824
PMA1G01666.1	0	0	0	0	0	0	0	0	0	0	0	0	0	0	0	0	0	0	0	0	0	0	0	0
PMA1G00947.1	0	0	0	0	0	0	0	0	0	0	0	0	0	0	0	0	0	0	0	0	0	0	0	0
PMA1G01456.1	0	0	0	0	0	51.3354	0	9.44233	0	0	0	0	0	0	0	0.177623	0.684141	0	6.59786	0	0	0.129251	0	0
PMA1G01524.1	30.9371	6.85493	39.5581	18.3679	16.2639	60.5653	33.6011	70.8621	5.62106	38.7161	42.6726	8.898	5.26047	8.68372	10.86	34.2081	67.7796	10.1781	69.2973	19.3315	26.4	53.1488	34.1261	13.3322
PMA1G00958.1	0	0	0	1.594	0	0	0.533661	0	0	0.165518	0.720479	0	0	0	0	1.11651	1.48859	0	0	0	2.05899	0.473263	1.52868	0.19278
PMA1G01528.1	0	0	0	0	0	3.46899	0	0	0	0	0	0	0	0	0	0	1.90388	0	0	0	0	0	0	0
PMA1G01978.1	0	0	0	0	0	0	0	0	0	0	0	0	0	0	0	0	0	0	0	0	0	0	0	0
PMA1G00904.1	1.7076	0	0.109832	0	0	0	0	0.404309	0	3.11454	0	0	0	0	0	0	0	0	0	0	0	0	0	0
PMA1G01362.1	0	0	0	0.172517	0	1.03601	0	1.16111	0	0	0	0	0	0	0	0	2.29128	0	1.11789	0	0	1.04813	0	0
PMA1G01054.1	1.61779	0	0	0	0	0	0.225742	0	0	0	0	5.82973	0	0	13.6071	0	0	0	0	0	0	0	0	5.19974
PMA1G00896.1	0	0	0	0	0	0	0	0	0	0	0	0	0	0	0	0	0	0	0	0	0	0	0	0.590245
PMA1G01204.1	0	0	0	0	0	0.188746	0	0	0	0	0	0	0	0	0	0	0.444468	0	0.191744	0.235341	0	0.898859	0	0
PMA1G01895.1	0	0	0	0	0	0	0	0	0	0	0	0	0	0	0	0	0	0	0	0	0	0	0	0
PMA1G01682.1	0	0	0	0	0	0	0	0	0	0	0	0	0	0	0	0	0	0	0	0	0	0	0	0
PMA1G00939.1	0	0	0	0.241203	0.359267	0	0.81261	0	0	0	0	0	0	0	0	15.5311	0	0	0	0	65.3962	0	9.05668	0
PMA1G01871.1	0	0	0	5.7236	0.799285	0.293857	0	0	0	0	0	0	0	0	0	0	0.320142	0	0.316724	0	0	0	0	0
PMA1G01655.1	1.55686	0.703655	1.18512	0.811208	0.348841	0.794486	1.0434	0.759845	0.855204	2.46863	1.27319	0.540414	0.637057	0.626207	2.47998	1.92145	1.72666	0.214478	1.03979	0.304492	1.29548	1.40176	0.327458	1.01092
PMA1G01501.1	0	0	0	0.192682	0.332382	2.11464	0.46826	2.92329	0	0	0	0	0	0	0	0.147579	4.34254	0	1.26372	0	0	1.10062	0	0
PMA1G01178.1	3.12556	0.432583	1.1267	6.84724	2.74333	3.32918	6.08761	2.87986	0.763529	8.88871	8.80604	0.680474	0.446479	1.14486	7.58449	5.9196	10.5233	0.479801	7.28868	1.1012	9.03276	7.86605	12.9173	0.864006
PMA1G01840.1	0	0	0	0	0	0	0	0	0	0.157933	0	0	0	0	0	0	0	0	0	0	0	0	0	0
PMA1G01529.1	0	0	0	0	0	0	0	0	0	0	0	0	0	0	0	0	0	0	0	0	0	0	0	0
PMA1G00994.1	0.810046	0	0	0	0	0.305314	0	0.680558	0	0	0.355704	0	0	0.607053	0	1.53227	0.51961	0	0.53491	0.239149	0.405755	0	0.529786	0
PMA1G01556.1	0	0	0	0	0	0	0	0	0	0	0	0	0	0	0	0	0	0	0	0	0	0	0	0
PMA1G01284.1	0.718241	1.76359	2.11869	0	0.561845	1.07152	0	0.785943	1.54422	0	0.94608	0	1.30034	0.709621	0	0	0.230021	0.380381	0	0	0	0.483634	0	0
PMA1G01701.1	3.37734	0	0.46785	1.63439	3.42626	0	12.6557	0	0	2.4224	3.15901	0	0	0	0	15.5207	0.629045	3.37682	0.95798	27.634	3.03229	4.8344	1.79178	0
PMA1G00984.1	1.06219	2.27466	2.002	0.317876	0	0.576282	0	0.645534	2.10885	0.785554	2.10298	0.231472	2.33736	0.540676	0.654866	0.806746	0.829886	0.710639	0.792831	0.633395	0.428144	1.34845	1.38012	0.172843
PMA1G01884.1	2.76931	0.136771	0.307206	0	0	0	0.165342	0	0.140111	5.23117	0.286192	0.17858	0	2.05349	0.605079	0	0	0	0	0	0	0.167786	0.214432	1.03939
PMA1G01366.1	10.8913	25.3351	14.9602	22.0082	27.2326	44.3735	22.8743	39.5511	17.2549	10.1496	17.2847	3.63841	20.6643	9.65967	10.2787	18.9901	31.5144	18.515	16.5162	28.7122	15.9004	16.2148	25.5683	3.22441
PMA1G01674.1	73.05	343.31	100.96	730.762	1527.94	87.5037	894.806	77.5901	367.955	69.1641	92.2446	15.6581	317.718	53.2161	21.723	704.232	33.2746	511.144	52.4046	826.772	449.631	41.0808	248.468	37.6633
PMA1G01060.1	25.3371	4.57565	23.3149	22.0171	4.65305	34.3626	10.06	38.874	7.09486	35.2687	26.268	8.36783	6.49614	6.24904	20.4399	9.7954	30.879	2.66601	11.1808	0.871405	11.7131	6.81069	13.775	5.77169
PMA1G01237.1	26.2929	33.4431	162.823	15.6577	26.2022	58.3188	51.3464	76.8417	19.546	25.1362	104.219	8.17066	21.0108	53.9483	22.4612	19.9848	50.3422	37.5385	77.1844	52.3763	10.6368	55.1865	52.3702	65.0227
PMA1G00862.1	0	0	0	0	0	0	0	0	0	0	0	0	0	0	0	0	0	0	0	0	0	0	0	0
PMA1G01321.1	3.02207	27.0413	10.0666	6.11374	4.16901	1.40817	11.687	0.899836	22.2332	2.32205	12.9477	0.507886	34.9558	2.62108	1.88404	11.8032	1.20162	13.2287	1.48174	19.2169	6.73366	1.32741	15.4104	0.655566
PMA1G01073.1	0	0	0	0	0	0	0	0	0	0	0	0	0.232741	0	0	0	0	0	0	0	0	0	0	0
PMA1G01333.1	0	0	0	0	0	0	0	0	0	0	0.142775	0	0	0	0	0	0	0	0	0	0.687856	0	0.998282	0
PMA1G00875.1	0	0	0	0	0	0	1.56416	0	0.364577	0	0	0	0	0	0	0	0	0.16453	0	0	0	0	0	0
PMA1G01105.1	0	1.71388	0	0	0	1.33789	0.482579	2.87978	0	1.99084	0	0	1.054	0	0	0	2.02653	2.44595	3.63313	0.535119	0.131738	2.07251	0	0
PMA1G01907.1	0.145081	0.2033	0	0.458335	0.268491	1.30749	0	2.19604	0.155035	0	0	0	0	0	0	0	0.248541	0.307641	0	0.252878	0	0	0	0.402754
PMA1G01619.1	0.540004	1.59087	1.90558	0.838303	0.686532	1.79166	0.796777	2.66688	0.878603	0.222446	1.19424	1.74158	1.75212	0.519014	0.393333	0.48061	1.65701	0.943998	3.6327	0.772286	0.785104	3.69677	0.633299	2.64076
PMA1G01057.1	0	0	0	0	0	0	0	0	0	0	0	0	0	0	0	0	0.252221	0	1.07603	0	0	2.27792	0	0
PMA1G01431.1	0	0	0	0	0	0	0	0	0	0.386735	0	0	0	0	0	0	0	0	0	0	0	0	0	0
PMA1G01869.1	15.6016	36.495	32.2185	21.9531	12.3958	9.31587	28.935	10.1009	31.9893	20.823	38.6207	20.6211	37.3823	17.488	18.2533	19.7027	14.4111	41.4017	19.3232	33.1614	17.2605	16.8749	29.4799	10.4141
PMA1G01934.1	2.8348	0.907237	0.356919	5.51951	5.53512	0.226746	11.8186	0.797072	1.12867	10.8833	0.978155	1.13702	1.06356	0	0.622612	16.6892	0.801416	5.65368	0.367828	2.56758	8.21651	0.59207	1.82269	1.48591
PMA1G01814.1	6.54135	0.721328	1.11871	0.779593	0.861703	3.19472	1.10342	2.31324	0.573534	8.06973	1.86647	0.469055	0.497922	0.500994	1.04101	2.1614	2.91632	0.446747	2.50394	0.423657	3.05671	2.28008	2.97535	1.96153
PMA1G01002.1	0	0	0	0	0	0	0	0	0	0	0	0	0	0	0	0	0	0	0	0	0	0	0	0
PMA1G00960.1	0	0	0	0	0	0	0	0	0	0	0	0	0	0	0	0	0	0	0	0	0	0	0	0
PMA1G01699.1	1.43348	2.98879	2.81504	2.6547	0.461296	1.01668	1.32062	0.903833	3.26719	2.66812	3.75848	1.28792	3.88089	3.09501	2.00519	3.32433	2.62487	0.994962	1.85903	1.03354	2.95983	1.78703	3.79898	1.05932
PMA1G01535.1	2.53554	22.0491	16.4893	6.60003	4.10274	9.84323	19.8871	7.38347	20.0814	15.3654	16.8749	2.96787	18.8342	6.23726	4.35248	29.2933	9.27116	8.81538	12.3246	11.708	11.7125	10.5113	17.3778	13.6737
PMA1G01831.1	0.518203	0.435508	0	0	0	0	0	0	0	0	0	0	1.14606	0	0.466697	0	0	0	0	0.343242	0	0	0	0
PMA1G01835.1	0	0	0	0	0	0	0	0	0	0	0	0	0	0	0	0	0	0	0	0	0	0	0	0
PMA1G01805.1	0	0	0	0	0	3.09929	0	3.29367	0	0	0	0	0	0	0	0	1.88341	0	1.30332	0	0	0.491174	0	0
PMA1G01516.1	0.385755	4.16105	1.20259	0.265522	0.258208	0.291939	0.470038	0.218082	2.44986	0.682417	1.35903	0	3.77899	0	0	1.05932	0.63704	3.81734	1.4855	2.16168	0.337916	1.10295	0.395959	1.88366
PMA1G01708.1	0	0	0	0	0	0	0	0	0	0	0	0	0	0	0	0	0	0	0	0	0	0	0	0
PMA1G01944.1	0.435477	0.249118	0.407829	0	8.09432	2.93269	9.16306	1.17032	0.288132	0.359986	2.90087	0	0.257202	0	0	4.82945	5.58426	0.180885	11.6184	8.5333	0.190953	9.9416	2.58268	0
PMA1G01302.1	0.476869	0.316062	0.288301	0	0	0	0	0	0.486158	0.413134	0	0	0.638264	0	0	0	0	0	0	0.150466	0	0	0.342745	0
PMA1G01946.1	0	0	0	0	0	0	0	0	0	0	0	0	0	0	11.2654	0	0	0	0	0	0	0	0	0
PMA1G01953.1	0.732098	6.54127	3.58154	2.62966	0.870732	6.97957	1.03603	6.62079	5.69661	0.632168	0.923519	0	8.94633	4.22015	0	0.516806	12.1001	0.441453	4.13438	0.258329	0.788665	3.36618	0.529931	0
PMA1G01151.1	0	0	0	0	0	0	0	0	0	0	0	0	0	0	0	0	0	0	0	0	0.274778	0	0.218277	0
PMA1G01392.1	1.52407	0	1.5837	0	0	0	0	0	0	0	3.21699	0	0	1.86767	0	0	0	0	0	0.385749	0	0	0	0
PMA1G01271.1	0.876979	0.194587	0.567428	0.364048	0	0	0.212089	0	0.362527	0.998048	0.615398	0.555842	0.444884	0.91249	3.74831	0.215561	0	0	0	0	0.532313	0.218089	0.510414	0.359006
PMA1G01607.1	1.63549	0.19057	0	1.93433	0.822086	1.01652	0.661606	0.837047	0.270613	3.33649	3.04462	0.608774	0.19842	0.567904	7.65405	1.2055	1.58201	0	0.232423	0	4.40455	0.989744	1.87502	0.464719
PMA1G01579.1	4.19964	4.51368	5.05567	8.04405	3.34512	3.90991	1.46092	2.86395	9.07419	5.6745	4.17962	2.14516	6.49102	5.88931	3.71761	6.84087	6.65546	3.10825	3.60994	1.87492	9.70662	4.72796	4.51715	3.26697
PMA1G01276.1	0.429264	0	0.174795	0.309156	0	0	0	0	0	0.713589	0.237591	0	0	0.325746	0.285781	0.177891	0	0	0	0	0.292486	0	0.640089	0
PMA1G01775.1	0	0	0	0	0	8.40912	0	3.89366	0	0	0	0	0	0.376976	0.498373	0	0	0	0	0	0	0.126306	0	0
PMA1G00978.1	0	0	0	0	0	0	0	0	0	0	0	0	0	0	0	0	0	0	0	0	0	0	0	0
PMA1G01823.1	3.18428	0	0	0	0	0	1.65871	0	6.05535	0	1.11143	0	10.5166	3.61262	0.811688	0	0	0	0	0	0.777173	0	22.0944	0
PMA1G00944.1	0	0	0	0	0	0	0	0	0	0.36751	0	0	0	0	0	0	0	0	0	0	0	0	0	0
PMA1G01864.1	8.88892	0.762965	212.381	0	0	0.442457	0	0.603066	0.593981	0.385339	59.5061	0	10.0187	14.1244	0	0.43011	1.34997	0	1.63492	0.7662	0.238494	0.79483	17.6543	0
PMA1G01415.1	21.6265	0	0.896874	0	0	1.25442	0	0.325218	0	6.67652	0	1.07506	0	0	3.23284	0	0	0	0	2.39583	19.4576	1.3059	21.0464	0.428505
PMA1G00968.1	0	0	0	0	0	0	0	0	0	0	0	0	0	0	0	0	0	0	0	0	0	0	0	0
PMA1G01862.1	20.6947	20.3649	55.057	55.2853	53.7477	30.0547	37.0853	29.0637	20.6043	39.8616	53.935	34.0325	23.7468	28.0225	20.1833	31.1534	32.7433	13.4052	29.6462	19.6159	36.7173	32.0308	58.8882	17.7582
PMA1G01135.1	0	0	0	0	0	0	0	0	0	0	0	0	0	0	0	0	0	0	0	0	0	0	0	0
PMA1G00972.1	0	0	0	0	0	0	0	0	0	0	0	0	0	0	0	0	0	0	0	0	0	0	0	0
PMA1G01800.1	0.381789	0	0.486722	0	0.217433	0.903801	0	0.645666	0.162872	0.475221	0	3.2379	0	0	0.348947	0	2.90019	0	1.81447	1.38855	0	1.70719	0.61284	3.22322
PMA1G01110.1	10.7851	15.7572	22.7617	23.0629	5.47333	9.90798	10.3282	8.62883	16.9653	18.0217	33.7116	13.2494	17.7252	14.7429	22.2646	20.666	25.8853	7.33381	20.2368	5.54867	23.4837	19.8213	27.9973	11.157
PMA1G01448.1	0	0	0	5.80537	47.1462	0	18.9145	0.777763	0	0	0	0	0	0	0	20.7863	0	0	0	0	7.48563	0	20.5443	0
PMA1G00982.1	0	0	0	0	0	0	0	0	0	0	0	0	0	0	0	0	0	0	0	0	0	0	0	0
PMA1G01798.1	34.9551	0.247396	10.0787	144.31	44.831	9.35857	51.6313	24.401	0	62.3782	90.8829	1.47029	0.513977	91.7249	0.874665	34.9314	69.5428	0.489272	1.85323	2.21813	42.471	0.979459	55.5772	1.42446
PMA1G01865.1	27.2645	0.959657	120.37	0	0	1.74892	0	1.24919	2.53838	0.757887	59.1733	0	62.3778	37.0487	0.498397	0.290352	4.44401	0	5.67853	0.128688	0	2.33483	2.65257	0
PMA1G01616.1	1.68541	0	0	0	0	0	0	0	0	0.657981	0	0	0	0	0	0	0	0	0.253281	0	0	0	0	0
PMA1G01360.1	0	0	0	0	0	174.364	0	109.007	0	0	0	0	0	0	0	0	93.9244	0	36.0919	0	0	16.312	0	0
PMA1G01945.1	71.2898	81.3332	89.3391	93.6786	75.7137	69.6615	76.6242	60.5712	108.21	101.809	132.498	22.7751	86.204	127.791	33.1816	77.7387	81.0323	55.1581	83.8802	62.1045	66.264	75.1435	165.379	29.168
PMA1G01122.1	0	0	0	0	0	0	0	0	0	0	0	0	0	0	0	0	1.18558	0	0	0	0	0	0	0
PMA1G01724.1	0	0	0	0	0	0	0	0	0	0	0	0	0	0	0	0	0	0	0	0	0	0	0	0
PMA1G01778.1	3.07753	0.164126	0.172434	4.63066	7.42744	7.31899	6.15839	4.00385	0.206247	9.315	0.958566	2.55408	0	0	1.96745	2.42694	5.02663	0	2.49368	0.685652	2.79948	7.15369	2.79326	10.2274
PMA1G01749.1	29.8168	45.9447	49.2011	28.2438	15.8905	28.0123	33.5209	28.2562	34.0029	50.7802	55.5774	41.4732	41.1886	40.6862	34.1072	32.6171	45.3413	29.7573	67.4539	19.8663	34.6181	61.7466	42.3418	55.9928
PMA1G00877.1	0.320594	3.48868	3.71604	0	0	0.683579	0	0.675645	0.243455	0	1.0283	0	3.33574	1.48526	0	0	0.687819	0.51485	0.915877	0	0	2.04548	0	0
PMA1G01596.1	5.17973	11.7512	9.39565	1.3273	1.13819	2.6229	4.80962	2.19461	8.69844	10.6274	11.5262	0.845445	14.6543	7.07185	4.7648	9.62747	6.98129	5.24233	7.83196	5.11631	6.11125	8.59006	13.3919	0.738584
PMA1G01860.1	0	0	0	0	0	0	0	0	0	0	0	0	0	0	0.338308	0	0	0	0	0	0	0	0	0
PMA1G00963.1	0	0	0	0	0	0	0	0	0	0	0	0	0	0	0	0	0	0	0	0	0	0	0	0
PMA1G01826.1	41.0189	12.4755	171.142	5.80968	91.7033	0.376078	239.102	0	0.893352	342.141	124.704	0	0.24331	0.729617	0.939327	48.71	2.05632	226.856	3.316	111.188	8.81773	1.38772	9.18811	0
PMA1G01807.1	0.213186	0	0.17945	0.555581	0.214489	1.08013	0	0.93419	0	1.16302	2.17993	0	0	0	0	0	1.48081	0	1.0593	0	1.25168	0.973117	1.81563	0
PMA1G01553.1	5.56142	1.9231	2.15584	0.711428	0.547482	1.46612	1.75815	1.28762	1.35471	10.0574	2.53356	1.16676	3.47885	1.77482	1.3875	3.06725	2.8072	2.03713	2.34498	1.85505	1.90988	3.07855	2.11892	1.98253
PMA1G01513.1	0	0.69969	0	0	1.07284	3.44	1.93619	1.36404	1.54366	0	0	0	2.80033	0	0	0.816843	1.91001	15.6868	2.54687	5.16425	0.533942	12.235	0	0
PMA1G01111.1	4.54789	0	0	0	0	8.36238	0	3.97969	4.08658	5.77718	1.64154	8.15864	0	1.59522	0	0	0	0	0	0	0	0	2.31585	0.907768
PMA1G01341.1	0	0	0	0	0	0	0	0	0	0	0	0	0	0	0	0	0	0	0	0	0	0	0	0
PMA1G01155.1	0	0	0	0	0	0.925702	0	0.91749	0	0	0	0	0	0	0.396324	0	1.07013	0	0.571622	0	0	0.375402	0	0
PMA1G00942.1	0	0	0	0	0	0	0	0	0	0.441949	0	0	0	0	0	0	0	0	0	0	0	0	0	0
PMA1G01001.1	0.142608	0	0	0	0.154215	0	0	0	0	0	0	0	0	0	0	0.384972	0	0	0	0.182383	1.18238	0	0	0
PMA1G01651.1	0	0	0	0	0	0	0	0	0	0	0	0	0	0	0	0	0	0	0	0	0	0	0	0
PMA1G01851.1	41.4163	150.683	22.5581	180.033	681.251	71.0795	730.309	63.2918	306.139	41.103	23.0351	2.01014	33.3789	8.00711	4.44448	224.359	4.92871	229.43	8.253	313.602	74.6979	2.36824	95.5125	3.0335
PMA1G01494.1	0	0	0	0	0	0	0	0	0	0	0	0	0	0	0	0	0	0	0	0	0	0	0	0
PMA1G01514.1	0	0	0	0	0	0	0	0	0	0	0	0	0	0	0	0	15.942	0	6.54464	0	0	2.57671	0	0
PMA1G01320.1	2.67551	14.3211	5.54334	11.6401	8.96877	2.10028	10.6927	2.06482	9.56929	3.65191	4.16021	1.42032	12.3144	3.0613	2.70695	17.142	3.06489	12.4514	2.29997	14.1222	9.74498	2.59441	6.84141	2.77494
PMA1G00976.1	0	0	0	0	0	0	0	0	0	0	0	0	0	0	0	0	0	0	0	0	0	0	0	0
PMA1G01554.1	0.701619	0.203754	1.06919	0.425281	0.419548	0.365271	0.807846	0.254209	0.197218	0	0.817774	0	0.399671	0	0.319541	0.12004	0	0.261525	0.236977	0.222378	0	0.235865	0.820688	0.292862
PMA1G01048.1	0	0	0	0	0	0	0	0	0	0	0	0	0	0	0	0.368363	17.7543	0	80.9663	0	0	149.909	1.01141	0
PMA1G01336.1	1.55091	0	0	0	0	0	0	0	0	0.389187	0.190012	0	0.20742	0	0.214916	0	6.43405	0	7.37516	0	0	4.35245	0	0.155108
PMA1G02002.1	16.5495	7.6312	16.2479	20.3048	9.51927	15.1927	22.0741	13.5913	8.15454	37.3779	22.8792	5.61975	8.86913	8.55138	8.82173	32.2485	26.0263	8.60446	23.2949	12.1331	32.3746	20.2155	30.8709	4.09813
PMA1G01521.1	7.96127	9.27187	8.50432	4.63624	1.30499	1.67822	4.07052	3.04669	10.5308	12.5196	9.0086	4.39187	9.02547	4.59738	4.01963	6.23421	4.6152	4.67538	6.12679	3.97697	7.59039	6.45129	7.20577	47.5709
PMA1G01792.1	0	0	0	0	0	0	0	0	0	0	0	0	0	0	0	0	0	0	0	0	0	0	0	0
PMA1G01238.1	196.204	231.875	238.671	1293.2	885.55	607.243	515.273	588.952	177.103	365.471	271.652	141.725	162.809	268.412	293.075	896.108	725.794	156.625	256.879	205.5	1417.66	348.473	608.949	172.576
PMA1G01358.1	0.362172	1.28555	1.01969	0	0	11.0689	0	7.66253	0	0	0.67239	0	4.36248	0	0	0	16.5852	0	5.51424	0	0	7.1951	0	0
PMA1G01615.1	6.54139	7.49484	11.0026	7.79208	6.09757	6.31747	3.66824	5.59284	5.00249	2.35936	3.94802	1.93826	1.99456	0.763328	4.1434	4.93364	12.7413	4.20831	0.194844	1.23638	20.9442	9.82991	5.71008	3.45252
PMA1G01702.1	0	0	0	0	0	0	0	0	0	0	0	0	0	0	2.07188	0	0	0	0	0	0	0	0	0
PMA1G01866.1	7.21671	10.3187	32.0058	7.64737	8.42785	10.3834	15.2581	9.15336	10.9009	10.9681	27.7832	1.83278	25.2345	5.84964	10.3451	27.2282	16.8219	5.08041	13.6413	19.545	20.6084	16.036	22.8363	0.847566
PMA1G01767.1	35.5482	1.48364	0.464612	0.679712	1.96785	15.5783	5.48838	29.2727	1.15087	9.14906	1.53058	35.7703	1.18668	0	146.564	0.601814	3.60021	0	2.12595	0.853908	0	4.11308	0	8.26305
PMA1G01794.1	0	0	0	0	0	0	0	0	0	0	0	0	0	0	0	0	0	0	0	0	0	0	0	0
PMA1G01737.1	1.6763	0.7769	0.505391	3.82	2.94429	1.58004	2.99024	1.8197	0.802439	4.47483	0.937173	4.26026	0.441788	0.670992	2.60611	1.4192	3.00587	0.791029	0.665132	1.54383	1.56812	1.94655	6.97983	13.8359
PMA1G00977.1	0	0	0	0	0	0	0	0	0	0	0	0	0	0	0	0	0	0	0	0	0	0	0	0
PMA1G00949.1	0	0	0	0	0	0	0	0	0	0	0	0	0	0	0	0	0	0	0	0	0	0	0	0
PMA1G01990.1	91.7749	97.5352	55.2055	70.1709	102.115	198.706	143.567	178.581	55.3349	67.3063	187.063	4.26111	38.2084	178.78	7.69441	42.9677	46.6685	18.8353	34.3095	88.2271	59.3018	66.3046	277.941	194.567
PMA0G00796.1	0	60.6993	7.6585	1.27003	19.7362	16.3263	12.2424	10.8796	5.62104	4.93772	11.9863	0	10.9308	5.69033	0	0	2.86664	3.53287	0.50667	10.3851	0.526853	0	1.33996	0
PMA0G00798.1	3.53349	3.36927	5.74791	11.5592	8.8469	7.92464	3.78716	8.09834	4.47882	6.90394	6.38018	0.982575	3.82343	2.4801	2.35066	5.94671	8.06882	2.37457	7.32577	2.61624	6.20427	5.11877	4.4254	1.81507
PMA0G00793.1	6.13481	5.78437	6.20558	0.648976	0.380095	3.25764	3.09264	3.56068	3.27424	5.33751	7.27932	0.632938	7.00544	2.31702	5.21972	3.67912	4.46904	3.60088	3.51642	2.8992	3.6282	4.30972	4.37359	0.515507
PMA0G00807.1	0	0.297327	0.212631	0.145056	0.118531	0.238464	0.187632	0.287591	0.386622	0.518044	0.325388	0	0.333606	0.247171	0	0.254474	0.366345	0.14326	0	0	0	0	0.558392	0
PMA0G00795.1	0	0	0	0	0	0	0	0	0	0	0	0	0	0	0	0	0	0	0	0	0	0	0	0
PMA0G00800.1	1.79371	1.21677	0.464177	20.2117	27.868	0.951195	11.1909	0.830575	1.4002	4.46415	0.549029	0	1.14197	0.414744	0.478054	14.7349	1.61198	5.04554	0.385829	8.83729	7.67413	0.4387	3.18617	0.440373
PMA0G00808.1	1.8781	14.3637	10.2554	6.78036	28.5447	33.2018	7.56733	21.3552	20.0624	0.662092	6.79086	11.9942	9.02717	6.89981	5.18425	0.392091	9.04039	9.08734	12.8261	4.07947	0.502948	11.5213	4.9181	157.152
PMA0G00794.1	6.59627	95.9823	18.7253	12.6821	13.092	2.35299	27.5431	2.21438	77.1681	5.52503	13.5648	7.58957	79.9985	6.25875	6.43721	20.4098	2.08882	78.7022	8.82635	57.102	11.8193	3.30787	11.4474	3.56533
PMA0G00792.1	0.331167	0	0	0.825163	0.284463	17.6359	0.217596	14.7779	0	0	0.299468	0.232186	0	0	0.170634	0.889114	7.4093	0	5.01453	0	0.808109	7.07626	1.15319	0.272742
PMA0G00799.1	0	0	0	0	0	0	0	0	0	0	0	0	0	0	0	0	0	0	0	0	0	0	0	0
PMA0G00806.1	0.261115	0.626244	0.208043	0	0.280083	0.854764	0.359488	0.844973	0.564368	0.17697	0.319637	0	0.303807	0	0	0.461123	0.625594	1.27049	0.400675	1.52973	0.316528	0.912614	1.72864	0
PMA0G00791.1	0	0	0	0	0	0	2.54533	0	0	0	0	0	0	0	0	2.44421	0.345636	0	0	0	0	0	0.441243	0
PMA0G00801.1	11.3594	13.7591	17.0461	5.71042	6.11464	11.0254	8.6356	9.84245	13.0626	12.8594	19.9569	10.5459	13.9109	10.4407	12.7482	6.64143	14.4069	9.01677	16.2728	7.98052	6.26513	15.4867	14.0118	15.6962
PMA0G00797.1	1.80978	4.05672	6.26968	2.70384	5.69169	1.57267	2.6677	1.29421	6.11327	2.97268	9.49142	0.923846	5.28977	2.075	1.29738	7.43205	1.49746	2.07016	1.83237	3.05753	6.09112	1.72235	6.9209	0.872858
PMA0G00802.1	1.59307	0.5498	0.28433	0.316812	1.05946	1.24994	2.77041	0.468062	1.97029	1.80764	1.12263	0	0.976335	0.122048	0	0.271541	0.684271	2.70392	0.196438	1.03311	0.172	0	0.769037	0
PMA0G00552.1	0	0	0	0	0	0	0	0	0	0	0	0	0	0	0	0	0	0	0	0	0	0	0	0
PMA0G00566.1	0	0	0	0	0	0	0	0	0	0	0	0	0	0	0	0	0	0	0	0	0	0	0	0
PMA0G00561.1	3.29027	5.47654	5.57397	1.23331	1.24548	5.83352	4.58834	7.98025	2.83704	3.4358	7.03929	0.323294	5.51987	3.0257	2.1052	2.31559	6.27398	4.84314	5.48563	3.84347	2.06988	6.06053	2.15448	1.45076
PMA0G00564.1	0	0	0	0	0	0	0	0	0	0	0	0	0	0	0	0	0	0	0	0	0	0	0	0
PMA0G00560.1	17.9931	13.251	20.4024	3.69174	2.32048	7.3285	12.7787	14.7554	11.1947	12.5014	20.5754	11.6673	10.1959	5.99231	13.5108	4.90719	10.8506	3.02938	16.9893	4.54682	2.21745	16.1849	9.47729	11.4742
PMA0G00550.1	9.84337	7.66368	7.58106	5.03437	2.82882	5.3853	15.6424	6.95733	3.19147	19.0041	12.5726	0	7.20238	2.23237	4.82673	18.7179	11.8708	4.73297	8.07419	6.32835	12.4661	8.53496	25.1053	1.26116
PMA0G00551.1	129.399	58.1292	231.368	277.456	396.161	520.325	312.261	598.749	88.6811	785.523	222.191	11.7662	40.79	83.3449	15.5082	274.963	429.99	47.699	306.324	235.649	317.069	379.948	304.979	139.888
PMA0G00003.1	250.138	12.7544	15.8102	1274.18	758.082	352.908	619.003	362.557	24.3385	542.201	25.8676	22.4435	7.50687	38.8311	40.798	2030.59	667.081	3.2612	232.232	9.12529	4068.82	523.302	323.877	169.264
PMA0G00006.1	1.39718	2.68024	1.29495	0.47718	0	0.57148	1.74636	0.836817	0.905453	2.06367	2.19958	0	3.04622	0.578607	1.40215	3.35765	2.22175	0.799234	0.846675	1.27816	4.4755	1.93871	1.14359	0.703326
PMA0G00005.1	10.0987	9.53746	10.1362	18.2591	5.65274	19.8553	6.38946	18.0126	8.22166	27.1801	10.2102	7.16375	9.54218	17.3656	13.7275	16.9082	46.1309	5.11612	25.3268	4.03097	33.2667	38.1475	7.23656	12.8399
PMA0G00004.1	0.294723	0	0	0.976647	0.623362	0.317744	0	0.29705	0.268442	0.752444	0.531117	0.988979	0.218984	0.511775	0.520083	0.48795	0.233223	0	0	0	0.889654	0.206608	0.70072	2.11082
PMA3G00042.1	2.72995	2.85252	3.40332	0.893536	0.458229	2.47685	2.37938	2.68739	1.52676	3.52405	3.95272	0.151893	3.42497	0.935112	2.192	4.39316	4.5349	1.66079	3.35904	1.61072	4.92446	3.62989	3.43599	1.10509
PMA3G00013.1	9.46656	12.3291	15.7059	6.76037	5.19085	9.35437	9.14931	8.91783	10.4591	11.8278	17.4825	5.30254	15.0825	7.89513	12.3905	9.97931	15.6749	7.87534	12.286	6.59241	8.56731	14.4449	13.8752	6.21042
PMA3G00028.1	5.86808	6.8879	6.69202	10.301	5.37938	9.17453	10.5692	8.46923	8.84196	13.2868	20.8054	7.72076	5.47883	4.15088	7.17633	7.66308	11.0514	3.90629	11.736	5.25419	8.76661	14.3618	11.7529	44.3664
PMA3G00021.1	22.6045	0	0	0	0	0	0	0	0	2.24261	0	0	0	0	0	0	0	0	0	0	0	0	0	0
PMA3G00004.1	0	0	0	0	0	0	0	0	0	0	0	0	0	0	0	0	0	0	0	0	0	0	0	0
PMA3G00030.1	5.77122	5.71706	6.16727	6.17475	6.20581	12.7267	6.50346	12.5691	5.62263	11.1707	8.41449	1.43958	6.86499	3.15917	2.75772	8.5377	13.6883	2.76915	7.63303	3.20102	10.1601	10.1941	9.93424	3.23086
PMA3G00023.1	3.48108	2.39765	1.99539	3.01147	2.39771	2.74347	2.16525	2.52704	1.64928	6.50552	4.20539	3.03921	1.97177	1.22337	6.97539	6.13757	4.41101	1.02634	1.07606	1.13974	8.81726	1.6977	5.12455	3.0588
PMA3G00015.1	0	0	0	1.19679	2.59642	1.31512	2.14775	0.645696	0.252693	0.69387	1.33723	0.553265	0.138853	2.39055	0.172496	3.24092	1.6106	0	2.55503	3.16223	1.55189	9.06496	1.78907	5.77659
PMA3G00005.1	8.8674	8.26769	9.87916	1.7614	1.45803	4.00925	3.72264	4.40355	7.40093	8.02307	10.9266	6.33104	7.94003	7.37309	14.3487	5.40886	6.39542	3.93249	6.10673	2.8253	7.88801	8.44406	6.63508	12.6464
PMA3G00035.1	2.90335	4.12053	5.51101	1.60165	1.24941	1.85874	3.62111	2.10928	3.68842	6.05115	5.62757	0.471544	4.33837	2.69554	1.99254	6.15544	4.21616	2.49337	4.07775	2.72978	6.19353	3.82739	7.08681	3.50608
PMA3G00022.1	627.572	0.365041	0	0	0	0	0	0	1.50419	15.3966	0	0	0	0	0	0	0	0	0	0	0	0	0	0
PMA3G00043.1	18.3218	123.316	28.4738	231.896	558.981	25.8072	255.648	14.1521	142.923	21.6092	35.7119	9.59963	120.335	13.9459	7.69272	357.93	5.7958	271.898	22.1276	430.377	169.241	9.72589	130.891	47.2506
PMA3G00038.1	6.58655	65.3105	27.6177	32.3132	43.1731	4.76148	28.4553	2.70623	58.6686	6.10371	22.4754	5.23499	84.4013	11.2656	3.61201	49.674	5.0294	36.0153	4.97796	53.2284	27.7129	5.11963	36.8365	9.36388
PMA3G00018.1	104.913	0	0	0	0	0.870609	0	1.39218	0.36529	0	0	0	0	0.195743	0	0	0.741029	0	0.491733	0	0	0	0	0
PMA3G00040.1	9.03103	3.56293	3.67859	13.2598	11.8322	12.8963	13.8972	10.5809	3.11611	13.0205	5.41748	24.2287	2.32185	2.14133	13.4202	17.0152	17.2421	5.35579	11.8461	3.49546	18.2786	8.32053	13.0646	42.3148
PMA3G00031.1	5.85941	2.69133	3.56818	2.62438	0.960598	2.35347	2.89221	2.5641	2.68756	7.62552	4.20837	1.25793	3.03626	3.0563	3.21862	4.92872	5.72328	1.46221	2.62184	1.64682	8.08349	3.9986	4.56896	2.04024
PMA3G00009.1	25.7887	17.9454	15.6598	25.5179	20.5554	7.06838	82.4954	7.59774	22.306	36.2704	83.4082	10.2806	16.5774	10.8459	4.36456	72.8548	9.79206	14.9587	10.8667	28.3139	39.9365	6.34271	127.517	10.0731
PMA3G00025.1	15.6191	27.8088	25.1165	4.41614	3.0973	3.83044	4.42625	3.22931	19.4227	19.4929	27.4572	4.65872	28.6207	12.1526	7.60362	11.9393	10.5554	15.5913	10.0332	11.4256	10.9197	12.9057	18.0249	9.64759
PMA3G00020.1	3.99819	2.80911	8.79719	5.08699	4.88104	5.38567	3.62421	4.24012	0.680396	13.2175	10.648	1.40894	3.43652	4.0555	2.19695	3.90109	8.6081	0	0	0.439811	0	2.7435	0	0.730517
PMA3G00032.1	3.55039	17.092	21.2249	27.0025	78.5445	3.24033	92.3295	10.5284	8.86352	10.5187	22.8617	0.747207	23.1515	2.61758	0.550529	69.9958	2.35442	133.485	3.18083	133.014	25.1169	0	17.38	1.53654
PMA3G00026.1	89.8081	97.092	174.218	58.3003	47.0263	56.4694	60.4253	59.5393	114.999	111.888	232.657	78.9576	126.067	143.25	67.5288	43.4008	83.007	66.0991	137.478	54.6913	41.9293	157.862	179.406	59.2117
PMA3G00003.1	6.58627	4.31637	8.39059	4.52546	3.25859	6.51891	5.88849	5.98596	4.23302	11.6649	10.194	1.02891	4.92329	1.99312	4.59677	13.914	14.9058	3.50696	8.6179	6.47135	8.84733	9.37795	12.6603	4.46388
PMA3G00041.1	0.48147	0.960442	0.749589	0	0	0	0.739585	0	0.571347	0.229739	0.825449	0.509063	0.478494	0	0.221113	0.438119	0	1.42185	0	0.210334	0	0	0	4.57003
PMA3G00001.1	41.6181	57.8999	72.973	23.2531	10.4718	26.3656	51.8895	24.1352	45.7423	59.17	159.361	20.7958	68.5687	30.2768	42.6815	49.3498	43.6027	44.2936	45.7808	34.1319	43.8526	47.1551	204.49	20.1758
PMA3G00007.1	10.1671	35.1156	31.3433	3.44663	5.96046	12.69	23.0009	16.7807	13.8757	8.40487	37.0337	0.905442	33.722	4.64331	0.348501	27.6383	39.8827	25.1721	30.1232	22.359	12.4744	41.0009	14.6227	3.9188
PMA3G00027.1	10.7639	6.62986	7.05632	2.65634	2.83568	2.6628	3.65293	2.50846	4.84669	13.1093	7.33708	2.31427	6.41872	4.5684	5.15998	3.88662	3.66465	3.10928	3.44383	2.93952	5.06714	3.77505	6.25863	1.71026
PMA3G00014.1	0	0	0	3.73438	2.61655	0.705033	1.50085	0.525429	0	0.520548	1.46853	1.00217	0	0.14503	1.13098	2.37844	1.95188	0	0.349307	0	4.52535	0.575071	2.16526	4.81431
PMA3G00006.1	12.2127	41.9768	33.2321	9.34971	19.9618	33.1569	34.8507	37.9137	33.6075	14.8927	51.9859	1.19736	41.7188	13.8074	0.509925	37.3822	44.4215	25.4416	38.5886	29.6408	15.0241	48.3254	29.6063	6.36886
PMA3G00010.1	5.6868	2.77364	2.37509	2.22052	2.6093	0.528985	8.7904	0.945526	3.41385	3.3621	11.6584	1.30548	2.76308	1.13668	0.483067	8.69899	1.22953	2.96106	1.17837	4.60411	5.18947	0.797755	10.2469	1.88333
PMA3G00008.1	0.425536	0	0	0	0	0	0	0	0	1.17173	3.17404	0.802113	0	0	0.970621	0	0	0	0	0	0.198681	0	0.337721	2.51887
PMA3G00039.1	25.3011	32.0892	36.8898	32.2883	32.5155	29.0749	29.0365	26.503	27.8197	34.4476	34.5626	31.8638	34.8308	27.751	24.087	44.3795	37.2117	22.2514	28.2875	24.459	45.1693	32.5339	34.0309	27.1595
PMA3G00002.1	35.136	55.4317	75.1108	6.56127	3.25628	7.68039	36.4042	7.96174	25.3117	36.5524	147.507	3.04837	57.5107	12.2466	36.1113	31.656	30.2047	40.5436	32.7866	25.1929	32.9163	36.321	145.674	8.50319
PMA3G00034.1	4.44651	12.664	9.00306	19.3531	11.2381	5.77656	14.253	7.13968	9.00202	6.4737	8.38888	5.2491	9.42156	4.34906	8.08737	30.473	13.0514	12.7284	5.43176	15.473	20.6531	5.66536	12.8358	7.07593
PMA3G00037.1	5.89265	8.25938	10.8434	3.17578	2.69667	3.78199	4.96289	4.61813	8.05472	8.13747	11.8143	3.15795	8.91478	4.53232	6.61505	4.84015	6.14644	3.72188	6.44074	4.07122	6.50063	6.19652	11.4059	4.15499
PMA3G00016.1	5.53059	8.27256	6.52473	10.3725	10.6915	6.50892	7.6656	5.59691	6.01364	5.9398	6.18053	3.44459	7.83373	7.86651	3.3907	12.7905	6.81557	5.50683	5.91028	6.25301	10.0279	5.40801	8.2114	5.38877
PMA3G00012.1	8.38343	11.3376	9.51337	2.72242	3.77878	6.9159	6.99255	7.97163	5.81895	10.0792	10.7927	3.49747	8.77271	3.768	11.1712	9.51624	13.6363	6.32321	6.76255	5.94872	11.1272	7.44138	11.3721	37.3125
PMA3G00036.1	1.22912	0.635903	1.28651	0	0	0.475993	0.534013	0.990391	0	0.568392	0.868314	1.91045	0.451774	0	5.00484	6.30534	3.91801	0.287516	0.626074	0.548524	1.32739	0.589082	0.300367	1.02126
PMA3G00029.1	39.0375	26.3543	25.4618	55.5902	35.4233	40.0929	44.0801	35.0195	47.9505	81.0262	65.7854	56.9717	24.1032	35.6918	22.7854	28.7623	36.4556	13.1669	48.8253	19.9505	25.2072	42.0876	71.0858	106.356
PMA3G00011.1	5.80278	7.50666	7.52583	4.13452	3.48899	5.94601	6.05659	5.6763	6.109	11.5078	8.75757	7.50071	7.35305	4.28036	7.08065	6.93938	7.49144	4.15008	5.10229	4.18498	7.3744	6.15736	9.91548	25.9247
PMA3G00017.1	14.0289	3.38991	5.21493	21.2452	34.9932	68.7616	91.9471	105.653	3.47641	28.6872	17.8905	0.422712	1.7639	0.315014	1.31097	68.7361	84.6711	25.2991	57.7483	43.4547	42.6761	27.461	25.2808	4.44814
PMA3G00024.1	9.50984	20.1952	16.7255	1.23692	1.67734	1.60901	1.17385	1.8899	10.4411	7.01872	15.2796	5.41251	19.501	2.70558	7.40135	14.5968	9.99623	15.6222	6.80696	16.2535	15.015	12.6058	7.19882	26.3399
PMA3G00019.1	0.925876	0.38386	0.292323	4.23876	2.33725	4.66253	2.03502	2.69902	0	0.496532	1.38574	0	0.187888	0.16752	0.14547	5.94166	6.85648	0.354312	7.03893	0.313619	0.809011	18.2676	2.20002	0
PMA0G00593.1	0	0	0	0	0	0	0	0	0	0	0	0	0	0	0	0	0	0	0	0	0	0	0	0
PMA0G00616.1	0	0	0	0	0	0	0	0	0	0	0	0.466297	0	0	1.46632	0	0	0	0	0	0	0	0	0
PMA0G00635.1	0	0	0	0	0	0	0	0	0	0	0	0	0	0	0	0	0	0	0	0	0	0	0	0
PMA0G00589.1	7.05512	14.164	12.6512	7.19228	2.98776	4.09322	8.1091	3.93874	12.4008	13.2353	13.8659	3.34963	15.043	7.59378	8.86018	24.5283	12.5403	7.33103	7.68455	8.13767	17.9469	11.4281	19.2439	22.4092
PMA0G00617.1	2.71276	2.36926	3.59891	4.30199	4.77121	5.45643	4.53612	6.22674	1.99659	3.52209	3.89716	1.73221	2.15526	1.22813	2.42323	5.36305	4.83645	2.36928	4.3068	2.27217	4.83916	3.44731	2.48536	7.02279
PMA0G00575.1	1.71755	1.95854	2.52162	1.09245	0.631318	0.879916	1.16596	0.853906	1.28074	1.34887	2.65522	1.29116	1.83976	1.34517	2.79795	1.74749	2.20005	0.943241	2.43636	0.951808	1.93241	2.23887	2.56088	1.23364
PMA0G00572.1	2.71276	2.36926	3.59891	4.30199	4.77121	5.45643	4.53612	6.22674	1.99659	3.52209	3.89716	1.73221	2.15526	1.22813	2.42323	5.36305	4.83645	2.36928	4.3068	2.27217	4.83916	3.44731	2.48536	7.02279
PMA0G00576.1	1.06533	0	0	0	0	0	0	0	0	0	0	0.197679	0	0	0	0	0	0	0	0	0	0	0	0
PMA0G00622.1	0	0	0	0	0	0	0	0	0	0	0	0	0	0	0	0	0	0	0	0	0	0	0	0
PMA0G00571.1	0	0	0	0	0	0	0	0	0	0	0	0	0	0	0	0	0	0	0	0	0	0	0	0
PMA0G00625.1	8.00605	6.06622	8.58259	5.94975	4.72758	6.69908	6.63294	6.77611	5.87325	14.9444	8.41266	6.16996	6.18323	7.76219	8.17761	5.88046	8.38874	4.6648	9.80416	3.13871	4.51954	7.99006	7.43034	1.84316
PMA0G00630.1	60.0973	26.7247	41.5472	80.0208	57.218	85.4421	61.6418	95.9857	27.4176	87.1833	45.0439	23.5067	20.7334	13.7712	21.2662	112.782	98.6904	23.936	80.0432	28.3587	101.749	57.5516	41.7854	31.8814
PMA0G00602.1	1.98269	1.53992	1.99533	0.795952	0	0.923749	1.22879	0.998629	1.51843	1.67758	2.57773	0.585061	0.825668	0.388628	0	1.17463	1.33835	0.243423	1.47454	0.843127	1.34663	1.4351	2.25892	2.1171
PMA0G00607.1	0	0	0	0	0	0	0	0	0	0	0	0	0	0	0	0	0	0	0	0	0	0	0	0
PMA0G00620.1	1.71755	1.95854	2.52162	1.09245	0.631318	0.879916	1.16596	0.853906	1.28074	1.34887	2.65522	1.29116	1.83976	1.34517	2.79795	1.74749	2.20005	0.943241	2.43636	0.951808	1.93241	2.23887	2.56088	1.23364
PMA0G00603.1	3.29027	5.47654	5.57397	1.23331	1.24548	5.83352	4.58834	7.98025	2.83704	3.4358	7.03929	0.323294	5.51987	3.0257	2.1052	2.31559	6.27398	4.84314	5.48563	3.84347	2.06988	6.06053	2.15448	1.45076
PMA0G00580.1	0	0	0	0	0	0	0	0	0	0	0	0	0	0	0	0	0	0	0	0	0	0	0	0
PMA0G00577.1	0	0	0	0	0	0	0	0	0	0	0	0	0	0	0	0	0	0	0	0	0	0	0	0
PMA0G00585.1	60.0973	26.7247	41.5472	80.0208	57.218	85.4421	61.6418	95.9857	27.4176	87.1833	45.0439	23.5067	20.7334	13.7712	21.2662	112.782	98.6904	23.936	80.0432	28.3587	101.749	57.5516	41.7854	31.8814
PMA0G00609.1	0	0	0	0	0	0	0	0	0	0	0	0	0	0	0	0	0	0	0	0	0	0	0	0
PMA0G00621.1	0.503761	0	0	0	0	0	0	0	0	0	0	0.332111	0	0	0	0	0	0	0	0	0	0	0	0
PMA0G00612.1	0	0	0	0	0	0	0	0	0	0	0	0	0	0	0	0	0	0	0	0	0	0	0	0
PMA4G02161.1	0	0	0	0	0	1.67092	0	1.81477	0	0	0	0	0	0	0	0	1.90851	0	1.13995	0	0	0.329848	0	0
PMA4G02195.1	0	0	0	0	0	0	0	0	0	0	0	0	0	0	0	0	0	0	0	0	0	0	0	0
PMA4G02132.1	0	0	0.147288	0	0	0	0	0	0	0	0	0	0	0	0	0	0.222182	0	0	0	0	0	0	0
PMA4G02031.1	0	7.807	0.844529	0.709111	0.606659	2.81059	0	2.34446	10.0429	0.398928	2.56593	0	16.3861	0.405864	0	1.99799	14.7896	12.5727	12.1858	8.47915	1.28673	11.7852	1.17957	0.253915
PMA4G01825.1	0.528663	0.258307	2.07263	14.3703	21.0193	54.0685	10.949	27.38	0	0	3.29902	0	0	3.47941	1.45643	1.08233	189.505	0.337329	52.0751	0.326992	1.36909	224.924	3.54129	0.762328
PMA4G02024.1	0.580987	3.54754	0	11.5481	64.5389	5.94809	192.83	14.0119	0.584278	2.96022	0	0.258666	0	0	0.425436	17.693	4.90986	36.4136	4.79553	39.6537	7.95547	3.90946	14.2699	0.347502
PMA4G01671.1	0.499317	0.294509	0.428092	2.72705	2.00482	1.78207	4.3715	2.86705	0.563119	1.94903	0	3.42442	0.522177	0.230323	1.77707	0.825093	1.12941	0.987831	1.63871	0.472941	0.86136	0.521275	1.34578	11.0293
PMA4G01715.1	1.53398	0	0.741124	2.82586	0.379939	2.85254	3.9678	5.89751	0.725503	2.118	6.51236	4.40667	0.926125	2.6034	9.35489	0	1.93681	0	24.7172	3.62479	0.896539	1.63299	10.5339	2.69553
PMA4G01835.1	0.790341	0	0	0	0	0	0	0	0	0	0	0	0	0	0	0	0	0	0	0	0	0	0	0
PMA4G01874.1	0.63449	1.41253	0	0	0	0	0	0	1.83363	0	0.90995	0	0.652974	0	1.80558	0	0	2.55648	0	0.475092	0	0.566186	0.485246	1.04573
PMA4G01680.1	1.79667	1.92348	2.35513	1.84412	6.11919	13.5315	5.58291	8.83522	0	0.432856	6.34103	3.34474	0	0	0.22699	6.76698	3.79264	2.57781	0	1.12236	0	0	3.84704	3.15805
PMA4G02178.1	0.712155	0.292986	0.430427	0	0	0	0	0	0.20701	4.39364	0	0	0.189898	0.454904	0.552037	0.677133	0.268291	0.263465	0	0	0.32218	0	0	0
PMA4G01943.1	0	0	0	0	0	0	0	0	0	0	0	0	0	0	0	0	0	0	0	0	0	0	0	0
PMA4G02119.1	1.29896	0	0	0	0	0	0	0	0	1.06303	0	0	0	0	0	0	0.580077	0	0.408425	0	0	4.31841	0	0
PMA4G02061.1	0.29235	11.6639	0.40945	0.536765	0.978545	1.03178	0.889176	1.34786	11.5174	0.402239	0.544	0	19.9097	0.456875	0	1.6342	2.49447	4.60609	8.38127	3.95213	0.863113	3.32139	0.315848	0
PMA4G02171.1	1.83401	2.27588	2.24977	0.403686	0.351812	0.474648	0.952334	0.47874	1.80826	1.88302	2.60689	0.289079	2.88762	0.979436	1.43239	2.00827	1.43012	1.24414	1.22031	0.897811	1.91002	1.78121	2.39468	1.82185
PMA4G02215.1	0.892903	0	0	0	0	0	0	0	0	4.06034	0	0	0	0	0	0	0	0	0	0	0	0	0	0
PMA4G01795.1	0	0	0	0	0	0	0	0	0	0	0	0	0	0	0	0	0	0	0	0	0	0	0	0
PMA4G01786.1	0	0	0	0	0	0	0	0	0	0	0	0	0	0	0	0	199.178	0	54.899	0	0	1002.64	0	0
PMA4G01759.1	3.58126	4.57456	6.83199	7.11665	3.79457	6.02074	2.73441	4.38401	7.18885	5.38274	6.57678	8.64416	5.02752	5.98353	5.85765	5.11736	9.04905	2.93648	3.60006	3.03742	3.58418	7.37673	11.1435	12.9906
PMA4G01771.1	0	0	0	0	0	0	0	0	0	0.497332	0	0	0	0	0	0	0	0	0	0	0	0	0	0
PMA4G01698.1	5.79345	7.15839	8.28035	7.37273	5.41836	11.6611	6.44465	12.8424	5.80411	7.41905	8.8515	1.00247	6.34785	4.04684	3.53522	9.51933	17.7973	2.9261	14.0936	3.27315	13.2929	16.5186	9.22825	2.2709
PMA4G01892.1	0.893669	0.305122	0.429878	2.43735	1.46643	0.493425	2.01952	0.340294	0	1.78124	9.54864	0.507785	0.203197	0.84714	0.641868	3.26185	0.804162	0	0.184789	0	6.57834	1.22622	6.81651	0.708049
PMA4G01936.1	0.360294	0	0	0	0	0	0	0	0	0	0	0	0	0	0	0	0	0	0	0	0	0	0	0
PMA4G02118.1	0.762746	0	3.00527	0.425239	0.439163	0	0.833605	0	0	0.496442	7.0199	0	0	0.337236	0	5.37064	1.20188	0	1.81101	0.292684	7.57206	11.0429	6.37437	0
PMA4G02217.1	0	0	0	0	0	0	0	0	0	0	0	0	0	0	0	0	0	0	0	0	0	0	0	0
PMA4G02201.1	0	0	0	0	0	0	0	0	0	0	0	0	0	0	0	0	0	0	0	0	0	0	0	0
PMA4G01838.1	0	0	0	0	0	0	0	0	0	0	0	0	0	0	0	0	0	0	0	0	0	0	0	0
PMA4G01806.1	0.736713	0.753939	0.915675	0.549706	0	0.27234	0.687523	0.743816	0.450884	0.340816	0.872332	0.319811	0.472897	0	0.577298	0.892668	0.683179	0.384581	0.611238	0.493365	0.880071	0.49342	0.26966	1.47258
PMA4G02191.1	0	0	0	0	0	1.49292	0	1.02669	0	0.182948	0.203558	0	0	0	0	0	0.927839	0	0.215916	0	0	0.464071	0	0
PMA4G02116.1	1.19876	0.980806	1.29496	1.10424	0.556512	1.40413	2.20411	1.47932	1.86754	1.10699	0.896891	1.08315	0.946013	0.205272	0.699417	2.88831	3.85222	1.92539	2.98744	1.15717	3.10555	1.92475	1.47583	6.38662
PMA4G01710.1	0	0	0	0	0	0	0	0	0	0	0	0	0	0	0	0	0	0	0	0	0	0	0	0
PMA4G02055.1	0	0	0	0	0	0	0	0	0	0.396944	0	0	0	0	0	0	0	0	0	0	0	0.308297	0	0
PMA4G02088.1	0.192579	0.106806	0.41348	0	0	18.4327	0	13.4543	0.632473	0	0.891241	0	0	0	0	0.231546	3.55034	0	20.2178	0.21079	0.333548	5.82878	0	0
PMA4G01725.1	0.572655	0.568931	0.922087	0.764745	1.20519	0.794304	0.914943	0.518775	0.988712	0.767768	1.03643	0.439511	0.486892	0.487458	0.932516	0.735709	1.48475	0.389694	0.920055	0.392698	0.778088	1.3221	0.629982	4.91291
PMA4G01932.1	0	0	0	0	0	0	0	0	0	0	0	0	0	0	0	0	0	0	0	0	0	0	0	0
PMA4G02204.1	1.94528	90.7604	6.82268	0.647969	3.30049	0	11.5776	0	62.4717	1.43334	3.89428	0.567258	42.0617	1.07305	0	14.9933	0	86.1584	3.61868	62.7436	7.53423	0	1.6059	0
PMA4G01678.1	7.119	23.2499	17.0948	6.01346	6.42961	4.02342	6.7899	3.0682	17.3643	6.65711	14.1282	0	18.864	6.41148	1.18298	9.69456	7.56328	9.43988	3.24953	8.75596	10.9878	7.74194	16.5168	0.380757
PMA4G01881.1	1.07652	0	0	0	0	0	0	0	0	0	0	0	0	0	0	0	0	0	0	0	0	0	0	0
PMA4G01814.1	0	0	0	0	0	0	0	0	0	0	0	0	0	0	0	0	0	0	0	0	0	0	0	0
PMA4G01789.1	0	0	0	0	0	0	0	0	0	0	0	0	0	0	0	0	0	0	0	0	0	0	0	0
PMA4G01992.1	0	0	0	0	0	0	0	0	0	0	0	0.163267	0	0	0	0	0	0	0	0	0	0	0	0.307569
PMA4G02226.1	7.72932	4.39738	5.79944	0	0	9.08586	2.29165	13.569	1.49058	4.21782	3.15239	4.7899	4.35103	0	3.02069	1.03467	7.08514	1.75267	10.1328	0.572499	0.829543	53.1685	0.814039	1.57887
PMA4G01877.1	31.1098	0.178047	0	0	0	0	0	0	0.338188	12.8551	0	0	0.529582	0	0	0	0	0	0	0	0	0	0	0
PMA4G01805.1	0	0	0	0	0	0	0	0	0	0	0	0	0	0	0	0	0	0	0	0	0	0	0	0
PMA4G01844.1	0.990797	2.80777	2.63778	1.19146	1.33122	1.20808	1.30171	1.15551	2.01335	2.42433	2.07391	0.328907	3.14078	1.42945	1.42232	2.35669	2.0897	1.85252	1.38538	1.48574	2.39809	1.8385	1.48257	3.28105
PMA4G02070.1	0.659537	1.87423	1.48795	0	0	0.478924	0	0	1.00926	0.348985	1.62086	0	2.48772	0	0.42866	0.944633	1.00712	1.52904	1.16007	1.24938	0.574181	0.783415	0.361717	2.19988
PMA4G01722.1	0	0	0	0	0	0	0	0	0	0	0	0	0	0	0	0	0	0	0	0	0	0	0	0
PMA4G02104.1	4.7679	7.91303	3.3324	1.24809	0.827573	4.05701	2.43882	4.75401	7.521	2.71927	3.81234	1.91175	7.3482	4.01475	3.07489	2.13684	8.70289	3.96887	10.7673	2.83987	0.903015	7.89768	3.61644	6.99915
PMA4G02081.1	0.139872	0.18178	12.661	1.20849	0.854684	13.2884	1.08568	15.7077	1.91969	0.986942	8.68491	0	3.91454	38.06	0	0.993292	12.4731	5.76659	17.867	3.6875	1.09273	5.67899	0.815176	0
PMA4G01921.1	9.32888	18.3373	20.5169	10.4271	4.53378	6.09009	22.9625	7.72257	12.4948	12.2433	20.0587	5.89153	16.9763	8.80482	13.1808	18.1637	12.7902	11.3501	11.711	12.3736	15.5279	12.6077	27.2728	3.15356
PMA4G02066.1	0	0.358179	0	0	0	0	0	0	0.993532	0	0	0	0.681772	0	0	0	0	0	0	0	0	0.694745	0	0
PMA4G02129.1	12.1115	8.76309	11.2609	15.3102	9.59178	9.29419	21.7747	9.65162	10.235	22.2858	20.8592	9.31472	7.40923	6.97417	15.8797	26.5363	18.8005	13.6698	13.9616	17.8622	19.9633	15.3115	18.756	12.7002
PMA4G02172.1	7.44786	5.62139	8.92196	4.54336	3.52971	14.932	9.00185	16.2051	5.1332	11.9464	8.21927	3.09211	6.1871	4.09506	5.50139	8.93456	13.9092	5.04457	13.8741	5.48917	7.84848	11.1552	7.7318	9.69826
PMA4G01745.1	0	0	0	0	0	0	0	0	0	0	0	0	0	0	0	0	0	0	0	0	0	0	0	0
PMA4G02236.1	0.253844	0	0	0	0	0	0	0	0	0	0	0	0	0	0	0	0.379793	0	0.398387	0	0	1.16394	0	0
PMA4G02152.1	14.5172	52.1093	59.3438	42.2296	49.2199	33.7553	36.8842	34.8834	47.6183	51.3739	69.9228	41.628	56.0053	41.8634	45.7137	54.2509	58.719	43.2826	56.4303	35.0748	71.4398	56.3509	70.4215	47.6373
PMA4G02046.1	1.85455	3.39672	1.77655	0	0.475268	1.95245	0.760199	1.81821	3.68261	0.984006	1.63296	0.447043	3.22546	2.21773	0.745024	0	1.41283	0.794464	2.34156	0.182598	0	5.69987	0	0.717707
PMA4G01847.1	223.76	336.889	370.113	1323.8	840.433	427.402	484.873	397.939	297.209	499.712	472.136	661.076	274.345	516.63	772.479	1088.29	697.093	225.948	308.879	315.914	1337.84	480.243	822.404	553.279
PMA4G02041.1	6.07528	6.76042	9.49818	8.80961	5.18813	5.8398	6.79289	5.94501	6.64581	9.69325	14.5567	10.1565	8.00913	7.60985	9.64398	8.03169	8.68007	4.42524	7.75194	4.42712	8.63868	7.59673	11.4778	5.01481
PMA4G02207.1	0	0	0	0	0	0	0	0	0	0	0	0	0	0	0	0	0	0	0	0	0	0	0	0
PMA4G02143.1	0	0	0	0	0	5.82382	0	50.7369	0	0	0	0	0	0	0	0.436671	337.488	0	28.2776	0	0.292142	10.8134	0	0
PMA4G01920.1	7.96668	23.2016	20.8423	3.3678	1.8246	1.29105	5.67757	1.32818	14.1875	17.375	60.06	2.94781	23.8502	5.5356	46.7586	14.6919	2.59712	10.8411	3.58392	8.64214	26.0381	5.8911	22.321	7.09768
PMA4G01760.1	521.285	138.178	687.824	451.377	474.907	713.234	585.389	882.343	139.483	354.121	614.51	151.073	132.561	198.719	126.362	364.052	605.479	208.557	1085.14	329.572	539.637	594.202	547.223	112.716
PMA4G01841.1	5.11142	17.8394	11.6421	1.5803	1.25457	1.60278	7.92966	4.74815	18.9219	28.7803	15.2673	4.60027	25.9044	11.8199	6.86393	15.2556	8.31912	8.84266	13.6929	5.95487	9.53554	12.4246	28.0463	4.46058
PMA4G01781.1	0	0	0	0	0	0	0	0	0	0	0	0	0	0	0	0	66.3316	0	40.3109	0	0	262.17	0	0
PMA4G01803.1	0	0	0	0	0	0	0	0	0	0	0.634586	0	0	0	0	0	0	0	0	0	0.160262	0.291081	0	0
PMA4G01732.1	0	0	0	0	0	0	0	0	0	0	0.262245	0	0	0	0	0	0	0	0.64935	0	0	0	0	0
PMA4G02092.1	0	0	0	0	0	0	0	0	0	2.16209	0	0	0	0	0	0	0	0	0	0	0	0	0	0
PMA4G01954.1	0	0	0	0	0	0	0	0	0	0	0	0	0	0	0	0	0	0	0	0	0	0	0	0
PMA4G02110.1	0	0	0	0	0	0	0	0	0	0	0	0	0	0	0	0	0	0	0	0	0	0	0	0
PMA4G02146.1	0	0	0	0	0	0	0	0	0	0	0	0.927639	0	0	4.6327	0	0	0	0	0	0	0	0	0.273067
PMA4G01811.1	8.52	0	0	0	0	0	0	0	0	1.27155	0	0	0	0	0	0	0	0	0	0	0	0	0	0
PMA4G02049.1	2.23381	7.27991	1.68172	1.08739	8.60733	1.22701	4.02782	0	11.3816	1.39647	1.40399	7.02741	8.65285	0.879427	3.00413	1.3536	0	5.3324	0.48493	5.19064	0.791113	0	1.32297	44.6103
PMA4G01947.1	6.03964	6.71566	15.227	9.59458	3.52799	11.6825	5.17715	10.1133	6.06964	5.75237	11.8621	11.7849	5.75203	7.81844	26.3831	3.96015	5.93194	1.73883	5.72021	3.14118	4.10843	8.20524	8.02388	10.421
PMA4G01907.1	11.1279	0.148427	0.369906	0	0	2.04853	0	3.48808	0	0	0.207387	0	0	0	3.0087	0	1.50091	0	3.17653	0	0	2.86476	0	0
PMA4G01861.1	76.8009	80.1307	75.3342	406.755	241.024	176.574	127.493	161.68	67.4903	122.782	93.4377	194.846	60.826	94.8308	167.279	356.126	243.231	56.7711	77.748	57.9051	374.845	111.716	188.055	163.309
PMA4G02233.1	0	0	0	0	0	0	0	0	0	0	0	0	0	0	0	0	0	0	0	0	0	0	0	0
PMA4G01802.1	0	0	0	0	0	0	0	0	0	0	0	0	0	0	0	0	0	0	0	0	0	0	0	0
PMA4G01686.1	0	0	0	0	0	0	0	0	0	0	0	0	0	0	0	0	0	0	0	0	0	0	0	0
PMA4G01981.1	35.5826	47.7512	29.1559	121.323	24.0354	0.35335	71.6459	0.25479	90.133	32.6526	15.5524	0.203577	43.7162	4.01656	2.29402	8.24158	0	38.3319	0.716743	36.4352	6.03046	0	30.7462	0
PMA4G02023.1	0	0	0	0	0	0	0	0	0	0	0	0	0	0.267027	0	0.470099	0.45027	0	0.189021	0	0.206814	0.415559	0.20462	0
PMA4G02050.1	4.13312	9.16734	7.08764	4.55849	2.29949	2.93458	3.83656	2.64571	5.97112	7.7878	8.80132	3.12104	8.53627	4.00754	8.04939	8.86312	5.51741	4.45282	4.47723	3.58734	9.09082	4.9057	8.5293	3.79555
PMA4G02120.1	0	0	0	0	0	0	0	0	0	0	0	0	0	0	0	0	0	0	0	0	0	0	0	0
PMA4G01927.1	0.869765	0.937181	1.16371	2.21497	1.33951	0.585077	1.77924	0.705895	0.582215	2.38237	10.1991	4.96726	0.581159	1.5919	4.67554	1.58883	1.58539	0.273779	2.29023	0.24463	1.95622	2.81961	2.67834	28.9852
PMA4G02162.1	0	0	0	0	0	0.287662	0	0.284165	0	0	0	0	0	0	0	0	0.200381	0	0	0	0	0.395001	0	0
PMA4G01916.1	2.84007	0.500409	3.09497	3.13347	3.16104	7.04706	3.6538	6.50221	0.639685	5.38848	3.33738	0.339274	0.819648	0.885238	1.42572	4.45567	5.07801	1.34864	4.12417	1.21872	4.15916	2.51004	4.37917	2.42439
PMA4G01968.1	6.40008	9.94344	10.2394	7.37256	8.03523	5.68102	8.56796	4.44871	8.8203	15.1227	23.27	7.70403	10.7545	6.99218	11.2329	9.66293	8.51138	5.43334	8.298	5.33187	11.6623	9.25736	17.497	7.52812
PMA4G02006.1	0	0	0	0	0	0	0	0	0	0	0	0	0	0	0	0	0	0	0.332917	0	0	1.32287	0	0
PMA4G02117.1	89.0987	60.5727	91.3016	129.314	127.418	153.253	89.0567	140.325	65.3256	147.716	99.859	104.466	63.5486	105.765	88.4335	152.314	128.698	64.6721	96.015	73.8193	188.114	104.492	115.461	79.7335
PMA4G01933.1	0	0	0	0	0	1.42707	0	0.979822	0	0	0	0	0	0	0	0	0	0	0	0	0	0	0	0
PMA4G01823.1	0	0	0	0	0	0	0	0	0	0	0	0	0	0	0	0	0	0	0	0	0	0	0	0
PMA4G01952.1	0	0	0	0	0	0	0	0	0	0	0	0	0	0	0	0	0	0	0	0	0	0	0	0
PMA4G02176.1	125.858	91.2364	148.614	235.538	182.778	247.353	136.678	248.417	84.2014	236.732	125.065	73.466	71.2589	188.934	66.1482	167.274	258.78	80.4113	190.714	77.3822	231.574	179.191	114.577	66.5162
PMA4G02051.1	10.0119	11.6359	11.4175	17.9616	10.5626	21.3382	12.3466	21.8116	9.17004	18.0697	12.5258	7.8305	11.1038	6.65322	15.6343	33.4774	32.4823	6.90408	16.0028	8.19819	31.9781	14.4376	13.3818	5.10816
PMA4G02154.1	15.3686	5.35819	8.15758	13.1099	14.9021	12.7138	36.6779	13.7047	15.7804	18.9371	14.3157	4.2304	8.79091	7.31867	6.5872	6.99017	10.1501	7.16485	10.2134	43.9723	9.14602	23.3629	116.995	98.5681
PMA4G01879.1	9.70432	0	0	0	0	0	0	0	0	0.3196	0	0	0	0	0	0	0.251583	0	0	0	0	3.022	0	0
PMA4G01747.1	2.51921	3.78414	3.77138	1.63367	0.467767	1.68042	1.92304	1.26716	1.97566	2.53042	5.58571	3.79951	2.69307	2.28536	4.08501	3.11185	2.91377	1.05878	0.655015	0.991962	3.50294	3.45206	4.63262	7.54879
PMA4G02107.1	13.2555	18.0363	15.9813	9.99476	8.39875	8.06314	9.72418	7.66139	13.7046	33.4638	19.5213	19.5333	15.6498	11.588	18.9959	13.2756	15.2839	10.4767	14.3785	9.78425	14.0451	16.577	17.5074	16.9454
PMA4G01906.1	8.28995	4.35018	8.88748	4.06213	4.05028	6.00797	3.53047	4.79	4.40537	12.235	5.68928	5.15015	5.60848	9.79767	4.57946	3.32066	4.86543	4.66329	4.65292	3.75003	3.31181	5.98931	4.05686	6.50909
PMA4G01660.1	1.1778	6.94316	2.0975	0.583153	1.40412	0.860244	0.992738	1.09236	2.60335	0.531262	1.0099	0.133409	5.02192	0.570571	0.259117	2.86456	1.12914	4.04687	0.55931	5.00749	2.53732	1.15095	0.922993	0.560502
PMA4G02220.1	0	0	0	0.512568	0.481485	0	0.569957	0	0	0.522141	0	0	0	0	0	0.650874	1.63103	0	0.647224	0	1.21185	1.40218	3.82737	0
PMA4G02156.1	5.80195	6.18183	7.5497	1.90758	1.98979	5.06378	5.1217	5.90273	4.71585	6.22666	10.4004	2.6894	6.24726	3.18439	5.74159	4.14262	5.87595	4.6545	5.42157	3.95819	4.15909	6.84531	5.34396	11.7037
PMA4G01679.1	0	0	0	0	0	0	0	0	0	0	0	0	0	0	0	0	0	0	0	0	0	0	0	0
PMA4G02194.1	0.160925	0.352968	0	0	0	0	0.151365	0	0.373437	0	0	0	0.272104	0	0	0	0	0.200782	0.279167	0.199767	0	0.170156	0	0
PMA4G01685.1	476.24	325.765	480.739	4008.23	2728.56	799.955	1185.48	823.118	283.01	719.528	362.392	518.895	187.633	701.871	442.415	1362.93	1085.46	210.611	365.851	365.996	2218.02	719.382	901.028	512.156
PMA4G01905.1	2.57795	8.48275	9.55948	0	1.22625	4.13953	1.00013	4.65458	5.5892	0.901916	8.70121	2.10366	5.42793	2.98742	4.55855	0.463276	2.76456	2.2851	5.70676	1.77429	0.253791	3.88712	1.49908	4.1404
PMA4G01901.1	2.23746	25.7313	2.52482	0	0.325092	48.5898	0.249885	41.245	8.65364	0.343058	0.887383	0	10.0043	3.18312	0.304255	0.312391	2.95346	2.08416	6.09504	0.697068	0.17716	4.15297	0.220273	0.407006
PMA4G01776.1	0	0	0.284752	0	0	0	0	0	0.357379	0	0	0	0	0	0	0.309076	0	0	0	0	0.156146	0	0.660791	0
PMA4G02072.1	2.33547	4.53221	3.30282	4.8164	3.007	3.50438	4.58903	2.81595	2.3812	4.83786	3.47819	1.27103	3.30096	2.25892	2.20646	7.99006	6.52034	2.81064	3.88244	2.7618	10.4769	4.64785	4.87522	7.81014
PMA4G02063.1	1.58704	318.582	0.381798	0	0.348864	0.452792	0.824074	0.213351	101.333	0	0	0	171.593	0	0	13.9665	0	158.612	4.22145	56.8553	6.80642	0	0	0
PMA4G01815.1	0	0	0	0	0	4.09493	0	3.01942	0	0	0	0	0	0	0	0	7.19139	0	6.71381	0	0	14.1894	0	0
PMA4G01751.1	1.30585	3.65546	3.47087	0	0	0.823815	0	0.398255	0	0	7.37954	0	0	0	0	0	0	0	0	0.565279	0	2.48606	0	2.35996
PMA4G01845.1	8.25872	9.57649	12.7084	3.43625	2.26073	7.29664	7.2877	8.57159	7.47466	12.2337	10.6922	1.81362	10.3623	7.57088	8.34221	13.4363	14.6304	6.28574	9.05584	5.30438	12.1598	10.4613	13.7254	3.39962
PMA4G02062.1	31.5252	22.53	16.4906	49.4818	36.348	31.7911	25.8426	32.3199	23.4033	39.9089	22.0131	8.70748	22.329	21.0602	17.1267	30.7435	38.352	16.2282	29.1549	11.7975	36.9179	26.1149	23.7995	10.7
PMA4G02013.1	9.90055	46.2881	15.0637	29.545	28.5826	15.9049	95.3198	26.2407	55.5931	6.13491	14.4696	2.76553	29.6871	34.0513	1.42423	4.05455	15.9486	23.6912	68.1781	15.4802	2.92454	67.5258	24.0413	20.9789
PMA4G01993.1	0	0	0	0	0	0	0	0	0	0	0	0	0	0	0	0	0	0	0	0	0	0	0	0
PMA4G02141.1	1.89394	0.422801	6.3615	0	0.716293	8.90259	1.2642	11.3615	0.677161	1.19519	5.7079	0.159483	0.391376	3.04507	0.155468	0.41505	4.37858	0.688971	8.36416	2.06876	0.156493	6.65152	2.10054	1.21714
PMA4G01659.1	3.38973	9.34834	2.47807	0.417452	0.811097	0	7.52915	0	5.39946	0.735301	0.58328	0	7.16291	0	0	1.62712	0.373871	0	0	1.13764	0	0	2.39436	0
PMA4G02091.1	0	0	0	0	0	0	0	0	0	2.40163	0	0	0	0	0	0	0	0	0	0	0	0	0	0
PMA4G02186.1	9.12935	14.3559	16.7096	7.62507	5.73988	7.68044	12.9828	7.67502	10.7215	12.0196	13.2729	2.74763	13.2649	6.06704	6.91835	8.27097	8.91	8.02939	11.1429	11.353	7.21989	13.7593	9.47534	7.14389
PMA4G01859.1	213.802	0	0	0	0	0	0	0	1.09126	21.7248	0	0	0	0.448567	0	0	0	0	0	0	0	0	0	0
PMA4G01690.1	24.6509	30.3103	46.1616	65.7867	46.0247	28.1848	43.3271	28.229	24.6695	23.0555	26.9896	9.23554	31.6224	26.5282	27.1248	47.7649	50.2458	20.4069	2.33612	33.1365	63.3124	47.1687	42.2061	11.0951
PMA4G02003.1	0	0	0	0	0	0	0	0	0	0	0	0	8.38793	1.40217	1.02468	0	0	0	0	0	0	0	0	0
PMA4G01965.1	0	0	0	0	0	0	0	0	0	0	0	0	0	0	0	0	0	0	0	0	0	0	0	0
PMA4G01670.1	0	0	0.580851	1.21625	1.77442	6.93411	2.2819	14.1132	0	2.50765	0	0	0	0	0	3.89943	1.00468	0.540195	3.0944	0.224283	3.71103	0.611251	0.58231	0
PMA4G01682.1	14.5325	6.53641	37.6671	23.7711	14.3369	10.5056	15.1102	13.1989	1.03085	20.8351	39.5046	35.7789	4.63739	7.44912	133.406	20.7957	24.5034	0.730377	24.6676	2.69772	25.6568	23.4446	20.724	31.7246
PMA4G02173.1	7.73717	59.9537	21.5773	128.814	100.825	7.55967	139.576	5.25831	61.7605	10.7656	19.2135	1.7867	77.6776	9.90333	5.5489	144.319	6.56866	104.214	6.12962	155.218	78.7489	6.18551	52.5302	3.45686
PMA4G02035.1	7.43147	5.87952	6.81059	1.22493	0.951099	4.3056	3.99098	4.46877	4.40219	6.98042	7.46313	3.4658	6.4008	3.24139	8.52084	4.24165	5.91461	4.24011	5.44696	3.21508	3.35962	5.29238	5.92749	5.0452
PMA4G02166.1	0	0	0	0	0	0	0	0	0	0	1.59797	0	0	0	0	0	0	0	3.05884	0	0	8.73126	0	2.92294
PMA4G02045.1	24.6579	40.4781	9.90182	0.628631	0.531848	1.12231	1.64886	2.57322	39.5723	5.8388	3.38561	0	43.4025	3.17896	0	5.92296	0.957959	26.4403	2.30895	15.4137	1.66948	0.626424	0.588382	0
PMA4G02205.1	1.34049	0.934209	0.974058	0	0	0.350527	0	0.473893	0	1.23252	1.21708	0	0.447386	0.583769	0.423005	0	0.169166	0.217482	0.200932	0.367325	0.190275	0.490089	0.43781	0
PMA4G02109.1	0.343827	0	0	0	0	0	0	0	0	0.510341	0	0	0	0	0	0	0	0	0	0	0	0	0	0
PMA4G01735.1	0	0	0	0	0	0.20495	0	0	0	0	0	0	0	0	0	0	0.287196	0	0.254068	0	0	0	0	0
PMA4G02015.1	0	0	0	0	0	0	0	0	0	0	0	0	0	0	0	0	0	0	0	0	0	0	0	0
PMA4G01810.1	0	4.83784	1.63495	0	0	0	4.14028	0.477447	2.17645	0.404923	1.68386	0	7.68419	0	1.27967	0.515232	0.244048	3.32269	0	0.829475	0	0	1.26599	2.03936
PMA4G01930.1	9.51936	11.0913	14.6326	44.9762	11.1183	13.7977	240.577	44.9617	32.9984	18.8557	25.9113	349.658	8.10013	20.5041	86.4328	1.46417	12.2699	9.23498	31.3751	11.0754	1.80992	32.9377	63.01	828.407
PMA4G01717.1	0.21378	2.8376	1.59008	0	0	0	0	0	0.707709	0.25482	1.74474	0	2.38722	0	0.459646	1.07761	0.395164	0.971328	0.648431	0.913016	0.441273	0.822846	0.534187	0.516919
PMA4G01739.1	0	0	0	0	0	0	0	0	0	0	0	0	0	0	0	0	0	0	0	0	0	0	0	0
PMA4G02216.1	0	0	0	0	0	0	0	0	0	0	0	0	0	0	0	0	0.897824	0	1.2186	0	0	1.23404	0	0
PMA4G01746.1	22.8491	63.0155	52.758	1.50464	4.14835	36.3517	4.92521	45.7844	35.0551	6.63612	20.8379	0.258682	39.9393	14.116	1.70975	4.5676	19.4057	12.2356	10.4887	8.55821	3.29911	29.2349	8.13281	0.965077
PMA4G02240.1	0.575655	2.20517	1.949	0	0	0.236446	0	0.187578	0.425772	0.986834	2.50572	0	2.11993	0	1.0186	0.659758	0.784008	0.850677	0.772487	0.766943	0.716736	1.27596	0.732995	0.958313
PMA4G02131.1	0.931458	0.582773	0.849334	0.221668	0.152202	0.255928	0.418484	0.244448	0.282649	1.86518	1.00727	0	1.07162	0.396975	0.340939	1.27516	0.556978	0.687787	0.585416	0.730773	0.944317	0.656148	0.979524	0.447746
PMA4G01953.1	0	0	0	0	0	0	0	0	0	0	0	0	0	0	0	0	0	0	0	0	0	0	0	0
PMA4G01752.1	0.714657	0	0	0	0	0	0.593222	0	0	0	0	0	0	0	0	0	0	0	0	0	0	0	0	0
PMA4G02149.1	11.5817	7.74746	9.04784	6.96313	5.06161	24.0587	17.528	26.8166	13.9518	20.6815	10.2248	13.2694	6.86737	5.60348	12.1718	10.9906	25.8635	6.20844	22.0946	8.48883	8.45842	19.5753	27.7504	59.6377
PMA4G01658.1	0	0	0	0	0	0	0	0	0	0	0	0	0	0	0	0	0	0	0	0	0	0	0	0
PMA4G02032.1	5.98182	6.30732	7.69446	1.3892	1.07519	5.52099	3.56638	6.51117	5.58741	7.77187	7.69779	2.36509	6.52444	5.20851	7.15688	4.12683	7.47712	4.24981	6.96288	3.69024	4.31769	7.89808	7.72425	3.9382
PMA4G02028.1	0	0	0	0	0	0.260725	0	0.334308	0	0	0	0	0	0	0	0	16.6223	0	23.6062	0	0	3.65773	0	0
PMA4G01979.1	2.07492	11.6137	11.9299	19.9709	3.20338	0	10.2642	0	16.0778	3.87219	10.2762	0.167522	11.763	2.29252	0.995415	0.328316	0	2.72857	0.225797	3.82246	0.632611	0	6.43489	0.437133
PMA4G02105.1	13.7689	19.2529	15.976	36.6057	24.2218	31.8532	20.0113	27.7361	11.9551	21.7151	15.3188	17.0697	15.0769	14.8998	22.4831	58.1339	44.015	11.3651	16.8209	12.1475	60.9353	21.8281	20.0649	17.1757
PMA4G01734.1	0	0	0	0	0	0	0	0	0	0	0	0	0	0	0	0	0.521193	0	0.241859	0	0	0	0	0
PMA4G01753.1	3.98238	3.75511	3.99225	0.718049	0.479961	1.84063	2.0055	0.886871	0	2.6881	11.9331	1.55522	0	0	0	0	0	0	1.9975	0.92621	0.30903	2.94926	0	2.4592
PMA4G01940.1	0.287064	0	0	0	0	0	0	0	0	0.50189	0	0.226653	0	0	0.461777	0	0	0	0	0	0	0	0	0
PMA4G01801.1	1.05242	1.03825	1.0702	0.329332	0	0.684982	0.892649	0.909788	0.742895	1.19543	0.813434	0	1.31967	0.473524	1.02509	1.95125	2.07305	0.984258	1.35332	0.758909	1.91728	1.27316	0.969975	0.999461
PMA4G02014.1	0	0	0	0.174124	0	0	0	0	0	0	0	0	0	0	0	0.569557	0	0	0	0	0.289138	0	0	0
PMA4G02027.1	0	0	0	0	0	0	0.566455	0	0	0.754601	0.46949	0	0	0	0	0.227541	0.335971	2.55297	10.2997	0.420475	0	3.05787	2.33633	0
PMA4G01973.1	0.580205	0.942269	1.56668	7.89539	0.18896	0	0.172354	0	1.10163	1.10464	2.85857	478.188	2.53216	1.56568	382.601	0	0.141003	0	0.203707	0.215643	0	0	1.53282	137.042
PMA4G01910.1	1.21366	1.01684	0.939065	0.266534	0.269631	1.16891	0.583677	1.27517	1.25697	0.506326	0.881672	0.405195	1.32349	0.434229	0.23286	0.464399	0.786773	0.526844	0.963227	0.340498	0.273019	1.11191	0.683308	0
PMA4G01934.1	17.4401	25.1391	32.5475	6.2176	11.0122	50.9239	36.3331	73.6153	28.1056	19.8302	21.2667	14.9646	24.2132	36.2067	14.6861	7.57234	43.5903	16.3948	143.168	24.3457	4.00139	154.905	19.2122	114.153
PMA4G02133.1	0	0.119107	0.231109	0	0	0.401014	0	0.656566	0	0	0.183769	0	0.127409	0	0	0	0.903143	0	1.06411	0	0	0.917749	0	0.241546
PMA4G01799.1	0	0	0.826217	0.787254	0.863294	0.824181	0.419198	0.677222	0	0	1.81364	0	0	0	0	0.437084	2.58963	0	2.70641	0	0.514731	1.04894	0.965754	0
PMA4G01885.1	0	0	0	0	0	0	0	0	0	0	0	0	0	0	0	0	0	0	0	0	0.797423	0	0	0
PMA4G01944.1	0.885145	0	0	0.807746	0.89004	0	2.09291	0	0	3.94256	0.307624	1.70218	0	0	0.68178	1.08212	1.37087	0	0.296713	0.662153	0.29628	0.209486	2.47557	3.93104
PMA4G01669.1	9.49062	8.7189	11.0775	2.90593	2.41903	9.93462	3.36663	10.4878	10.5972	7.56608	8.97237	6.29875	8.47599	11.5516	7.31217	3.82665	6.92894	4.21786	9.63719	2.72927	3.90565	9.90682	6.44168	5.425
PMA4G01681.1	1.3746	2.17146	1.5772	0.830449	0.72713	1.39906	0.997335	0.958568	0.59265	3.59891	3.78107	0.520998	0	0	0.160113	1.12298	1.30251	0.555323	1.61279	0.519594	0	0.686372	5.46818	0.937276
PMA4G02190.1	17.0427	0.293755	8.62148	3.94035	2.99872	12.2029	1.84941	10.5726	0.29846	3.0856	9.75084	4.80436	1.55605	3.50662	6.40616	2.36004	2.01259	7.87449	2.39178	15.3742	1.91983	1.06608	3.73316	3.40043
PMA4G01711.1	2.21196	0	0	0	0	0	0.311413	0	1.16983	2.37842	0	1.33294	0	1.87179	0	1.006	0.646986	0	0	0	0	0.901962	0.971575	0
PMA4G01985.1	0	0	0	0	0	0	0	0	0	0	0	0	0	0	0	0	0	0	0	0	0	0	0	0
PMA4G02078.1	87.8548	719.382	85.7466	3.59664	392.69	0.82354	208.145	0.539039	614.325	32.7389	44.4159	0	474.128	41.8415	0.222984	87.6317	0	1317.23	35.5822	1544.49	105.362	2.36518	129.791	0
PMA4G02130.1	11.4296	11.5865	14.583	4.50406	2.55407	6.46931	7.0797	7.15174	9.8283	11.5399	11.7828	8.66772	14.3316	9.58231	10.8648	5.85326	11.5329	7.81611	12.8107	6.25879	5.54521	12.5512	8.91081	6.37362
PMA4G01672.1	5.81532	0.121249	12.5718	36.1931	26.8039	100.44	39.6214	98.2512	0	20.6987	17.6144	1.44904	0	0.374373	6.83078	46.9621	85.3877	0.89734	143.331	5.23694	44.8928	48.3073	35.868	1.25433
PMA4G02010.1	12.4199	37.5709	22.4646	28.4708	37.9157	14.4963	108.497	19.8572	33.0758	8.56874	103.022	0	13.127	47.8923	0.610962	3.45576	27.3951	20.0195	42.0245	9.10407	2.10696	27.939	10.5496	28.0049
PMA4G02059.1	9.60747	4.43106	4.25108	6.30552	8.51802	39.3924	7.38896	34.6178	5.68675	11.5773	5.00414	1.91264	4.61456	2.76243	1.75503	18.4825	18.4207	4.90805	15.2014	7.24878	16.8114	10.801	11.4113	4.62748
PMA4G01994.1	0	0	0	0	0	0	0	0	0	0	0	0	0	0	0	0	0	0	0	0	0	0	0	0
PMA4G01840.1	9.18812	23.4872	40.4062	2.31368	3.68727	8.29216	8.19887	7.8925	9.08057	17.5875	24.2443	0.76397	28.8749	6.39762	7.42073	16.1668	13.6468	15.15	14.6676	14.502	18.236	26.279	13.7002	7.60686
PMA4G01900.1	33.7173	59.1514	91.4832	31.2023	30.6241	122.087	50.7511	116.229	64.7583	67.6686	74.3945	10.8581	54.1244	50.587	24.2635	31.5049	95.4984	45.179	147.393	46.5844	31.9694	135.731	69.8323	23.1931
PMA4G01697.1	0	0	0	0	0	0	0	0	0	0	0	0	0	0	0	0	0	0	0	0	0	0	0	0
PMA4G01798.1	0	0	0	0	0	13.4069	0	11.7571	0	0	0	0	0	0	0	0	9.68101	0	9.52968	0	0	9.70636	0	0
PMA4G02102.1	35.0307	16.6632	16.5149	9.20515	9.70077	68.3729	24.9194	84.6687	20.1741	20.8813	18.8298	15.0643	13.8759	8.41394	14.5666	15.6771	42.359	15.5666	60.0648	17.9982	9.12492	43.2509	16.5076	99.5607
PMA4G01864.1	31.8677	0	0	0	0	0	0	0	0	0.294572	0	0	0	0.297459	0.159191	0	0	0	0	0	0	0	0	0.428752
PMA4G02158.1	26.227	48.5725	43.0804	16.0611	9.28701	17.8341	15.6811	14.3108	34.2889	38.6667	68.6509	20.4465	55.755	22.0922	29.5148	43.2485	33.2552	21.0671	27.3378	20.5165	43.9294	33.8319	45.882	57.8932
PMA4G01794.1	0.446462	0	0	0	0	0	0	0	0	0	0	0	0	0	0	0	0	0.532618	0.33615	2.44097	0.161248	0	0	0
PMA4G02076.1	5.76639	7.46255	9.40416	1.46649	2.15615	10.0824	5.42354	11.3684	7.05948	4.35894	5.59588	1.11507	8.3323	5.77118	1.98387	2.3178	6.55857	3.23754	9.24339	3.51775	2.35125	8.50748	3.89589	6.13071
PMA4G01962.1	4.95417	8.94344	16.0812	1.92539	2.93604	4.33812	6.81264	4.46705	7.28163	6.00394	17.2985	1.73241	10.6417	5.94742	4.63428	5.73675	8.57219	6.60214	13.1063	9.29786	2.92464	11.7075	13.1344	2.06147
PMA4G02000.1	0	0	0	0	0	0	0	0	0	0	0	0	0	0	0	0	0	0	0	0	0	0	0	0
PMA4G01938.1	19.1361	419.049	77.956	1.37585	22.7881	19.4714	18.3724	11.673	418.761	7.80301	24.0077	0	267.159	68.7598	0.692723	5.42946	3.25	283.637	9.49592	171.618	21.7393	5.93615	11.0789	0
PMA4G02069.1	3.10861	7.98403	4.97447	0.900348	1.42065	2.35429	2.36223	2.87496	5.07632	2.77539	3.56123	1.21134	6.90513	2.05444	1.37388	2.71554	3.1964	4.65188	3.98818	3.47153	2.09593	4.1455	2.16382	7.88958
PMA4G01956.1	0	0	0	0	0	0	0	0	0	0	0	0	0	0	0	0	0	0	0	0	0	0	0	0
PMA4G01683.1	2.07717	1.11986	14.7302	3.85802	21.0352	265.319	11.6935	235.82	9.56329	3.36309	8.59145	0	5.73364	4.88916	3.19277	3.47088	2228.78	3.62081	661.61	12.6333	1.18718	2011.62	7.95585	0
PMA4G02034.1	7.40574	13.7675	10.6336	0.929722	0.747656	2.1264	3.38766	2.24611	5.04919	5.19769	9.58661	0.764468	13.0848	4.00079	7.44459	5.96631	5.34588	6.93768	4.88928	4.87956	7.20473	6.43167	4.95524	5.51015
PMA4G01808.1	0.515213	0	0.277971	1.39237	0.448202	0.802291	0.571225	0.599056	0	1.39853	0	1.84496	0	0.870992	4.15452	0.946928	2.55104	0	1.36447	0	1.10049	2.60782	0.305441	28.6097
PMA4G01946.1	0.583315	0	0	2.97814	1.04458	0.763352	1.7492	0.887698	0	0.921746	0	0	0	0	0.231617	1.94817	1.84783	0	0.245935	0	3.78598	1.08862	1.46183	0
PMA4G01949.1	33.8657	40.4158	41.2417	29.4767	24.1417	32.8737	30.2623	28.6296	36.2324	40.5857	61.069	70.7653	39.0813	39.6167	96.9492	36.1866	44.359	23.0941	30.4361	17.3393	40.0291	31.7825	45.1585	129.803
PMA4G01969.1	0	0	0	0	0	0	0	0	0	0	0	0	0	0	0	0	0	0	0	0	0	0	0	0
PMA4G01797.1	0	0	0	0	0	0	0	0	0	0	0	0	0	0	0	0	0	0	0	0	0	0	0	0
PMA4G01689.1	13.0451	2.19392	1415.38	0.315913	0	1.11561	0.766603	0.839852	2.12562	12.885	287.289	1.17664	1.41479	1955.61	1.69624	0.448384	1.21074	0	0.358745	0.244215	0	0	4.39823	1.01748
PMA4G02064.1	0	4.01291	0	0	0	0	0	0.165318	9.77525	0	0	0	8.25315	0	0	0	0	0.602834	0	0.559543	0.268236	0	0	0
PMA4G01807.1	3.94177	5.34397	4.46713	5.76872	3.76039	4.23163	2.9523	4.06233	3.3662	4.77218	4.36922	2.17172	4.25012	3.24507	4.31927	7.33985	6.73783	3.3656	4.48343	3.27474	10.2947	5.86174	3.9992	2.75898
PMA4G02030.1	31.2043	28.7166	29.6835	31.9481	17.6642	25.4093	26.019	24.5428	19.1954	37.3325	30.4743	9.65344	25.0437	18.0005	27.5953	43.2084	41.6095	14.1669	28.1388	15.6192	51.5778	29.626	32.4759	6.49015
PMA4G01800.1	4.54971	5.49264	9.40183	5.9876	4.25131	6.07998	4.10603	6.04792	4.30412	8.0456	7.54047	3.20788	4.64523	3.76654	4.54797	7.38978	9.8135	3.69905	7.03746	3.90307	7.99641	6.51241	6.46494	5.29227
PMA4G02098.1	0	0.367122	0	0	0	0	0	0	0.998581	0	0.461634	0	0.285434	0	0	0	0	0.147834	0	0	0	0	0	0
PMA4G01848.1	8.47942	6.86393	2.46121	0	18.3641	0.82225	0.536991	0	45.5975	7.53152	2.21782	0	10.9177	3.22849	0	0.440912	0	3.14945	0.334707	3.82877	0.537352	0	15.7924	0
PMA4G01762.1	0	0	0.394277	0	0	0	0	0	0	0	0	0	0	0.240613	0	0	0	0	0	0	0	0	0	0
PMA4G02202.1	6.95818	5.89498	6.34864	2.90668	1.73854	4.16125	3.01797	4.54234	4.80637	7.79256	9.03403	2.14793	6.69982	5.16057	4.12943	4.06569	5.77147	3.15665	4.94466	2.5321	4.23965	5.19619	6.01407	2.5072
PMA4G01846.1	0.593798	0.720567	0.929767	0.257529	0.22621	0.246399	0	0.180285	0.671032	0.584397	0.880038	0	0.84274	0.33046	0.516388	0.662713	0.443652	0.246339	0.212516	0.178533	0.865903	0.471587	0.900599	0.810725
PMA4G02090.1	1.83801	0	1.8884	0	0	0.146377	0	0	0.272521	0.291322	1.25668	0.248329	0.32999	0	0.371897	0	0.544942	0	0.295944	0	0	0.552548	0	1.31092
PMA4G01713.1	0	0	0	0	0	0	0	0	0	0	0	0	0	0	0	0	0	0	0	0	0	0	0	0
PMA4G01878.1	9.36036	13.3962	16.4486	5.0023	5.16304	5.98456	7.29613	8.85347	9.67523	10.2376	8.26214	1.05743	14.1116	7.0937	4.83542	5.42008	10.5352	9.36393	11.9929	9.27572	5.69217	13.4233	6.91272	5.59136
PMA4G02073.1	19.2255	23.0131	11.678	0.992431	2.33625	12.8157	3.85606	18.8152	25.6208	34.0457	7.28813	4.22972	18.58	7.60935	6.75369	1.59918	6.223	11.974	9.24744	5.97796	1.2881	11.1887	2.4461	10.2892
PMA4G01960.1	0	0	0	0	0	0	0.4079	0	0	0	0	0	0	0	0	0	0	0	0	0	0	0	0	0
PMA4G02234.1	0	0	0.249213	0	0	0.800219	0.320041	3.08533	0	0	0	0	0	0	0	0.261942	0	0	0	2.39899	2.93156	1.8523	2.34163	0
PMA4G01964.1	0	0	0	0	0	0	0	0	0	0	0	0	0	0	0	0	0.467131	0	0	0	0	0	0	0
PMA4G02165.1	0	0	0	0	0	0	0	0	0	0	0	0	0	0	0	0	0	0	0	0	0	0	0	0
PMA4G01980.1	11.242	17.614	21.4883	7.82087	7.99328	0	41.3331	0	31.6583	14.9189	34.1394	0	22.2145	7.75646	0	5.62706	0	40.2678	0.904836	36.4032	8.0012	0	9.61551	0
PMA4G01913.1	0.869512	0	0	1.12408	1.48399	0	1.23885	0	0	0.674029	0	1.68848	0	0	0.616379	1.48022	0	0	0	0	1.22526	0.176418	0.626833	1.33425
PMA4G02057.1	7.232	8.45626	9.54518	2.30001	3.18637	11.8784	6.39563	10.8432	7.09072	7.84238	8.37118	5.33535	8.51623	4.189	5.18064	4.06392	10.2312	5.33177	13.9795	4.66244	3.59953	13.934	4.54927	25.7116
PMA4G02007.1	0	0	0	0	0	0	0	0	0	0	0	0	0	0	0	0	0.732802	0	0.809766	0	0	4.02829	0	0
PMA4G02111.1	0	0	0	0	0	0	0	0	0	2.40521	0	0	0	0	0	0	0	0	0	0	0	0	0	0
PMA4G02074.1	0.34951	0.992065	1.08158	0.385772	0.539292	1.71724	3.21899	1.92274	1.32083	1.14086	1.0208	1.96068	0.857369	1.29292	0.340955	1.43459	2.47092	1.228	4.50422	1.13877	1.63462	2.95788	1.00098	5.08351
PMA4G01945.1	1.10532	0	0	6.63273	2.14957	0.3763	2.31739	0	0	1.86052	0	0	0	0	0.770745	3.08103	0.638135	0	0.227543	1.24002	2.95255	0	3.31997	0
PMA4G02225.1	0	4.17337	2.19732	0	0	0	0	0	11.0068	0	0	0	6.42192	0	0	0	0	2.31951	0	0.717982	0	0	0	0
PMA4G02148.1	0	0	0	0	0	0	0	0	0	0	0	0	0	0	0	0	0	0	0	0	0	0	0	0
PMA4G01868.1	10.6117	29.8056	12.7318	1.29568	0	1.81347	4.60543	1.90679	0	3.00371	27.7245	1.44547	0	0	0	0.504626	0.746016	0.337407	3.50108	6.75826	2.20964	6.6366	0	3.4487
PMA4G01886.1	0	0	0	0	0	0	0	0	0	0	0	0	0	0	0	0	0	0	0	0	0	0	0	0
PMA4G01774.1	8.30321	4.51772	3.55656	0.703049	0	3.59462	2.57482	3.80086	5.24165	9.811	4.40435	0.939617	5.90132	2.65205	4.52762	2.57986	2.29054	1.84629	3.14071	2.20263	2.83756	1.87052	4.07899	5.68778
PMA4G02175.1	3.60235	10.9299	93.3359	2.19301	2.91657	9.05732	6.01768	7.75872	6.68452	6.27747	185.973	0.342177	12.0522	139.747	0	1.47434	24.2499	3.72285	57.7879	3.99253	0.837889	26.95	7.80755	0.833364
PMA4G02135.1	0	0	0	0	0	0	0	0	0	0	0	0	0	0	0	0	0	0	0	0	0	0	0	0
PMA4G02075.1	1.63234	0.42174	0.651534	0	0	3.22303	1.86649	3.434	1.04489	0.639479	0.717122	0	0.733646	0.598482	0.326871	0.751483	1.60874	0.642475	2.30248	0.624356	0.428567	1.92743	0.540754	3.51617
PMA4G02184.1	98.8543	24.464	128.338	156.543	165.186	207.468	111.708	173.831	27.0503	183.723	137.766	8.10771	48.1064	61.0948	15.7796	397.658	377.602	20.3596	399.182	51.1735	463.151	443.898	99.0791	36.3331
PMA4G01972.1	0	0	0	0	0	0	0	0	0	0	0	0	0.434734	0	0	0	0.280161	0	0.369076	0	0	4.76248	0	0
PMA4G01999.1	0	0	0	0	0	0	0	0	0	0	0	0	0	0	0	0	0	0	0	0	0	0	0	0
PMA4G02203.1	1.90198	10.2744	34.2652	0	0	0	0	0	31.1833	0	1.88499	0	3.64847	248.685	0.532752	0	0	0.453623	0.500141	0	0	8.89122	0	0
PMA4G02083.1	0	0	0	0	0.190562	0	0	0	0	0	0	0	0	0	0	0	0	0	0	0	0	0	0.902858	0
PMA4G01875.1	0	0	0	0	0	0	0	0	0	0	0	0	0	0	0	0	0	0	0	0	0	0	0	0
PMA4G01770.1	0	0	0	0	0	0	0	0	0	0	0	0	0	0	0	0.196456	0	0	0	0	0	0	0	0
PMA4G02183.1	2.064	2.09427	51.4613	0.565908	0.694145	1.50132	0.218522	1.0662	7.23953	5.13192	21.0445	0	2.7604	81.8834	0	0.247075	29.564	0	97.948	0	0	143.25	0	0
PMA4G01951.1	0	0	0	0	0	0	0	0	0	0	0	0	0	0	0	0	0	0	0	0	0	0	0	0
PMA4G01872.1	129.212	3.36265	0.762822	3.44897	1.005	5.28372	2.23791	5.42695	2.26547	0.598015	1.09269	1.2537	5.40411	0.895346	0.404916	2.11123	0	5.5954	0.341801	4.17586	1.09321	0	5.51955	0.847102
PMA4G02005.1	0	0	0	0	0	59.8702	0	67.8669	0	0.232658	0	0	0	0	0	0.167844	2.4842	0	1.18014	0	0	0.870246	0	0
PMA4G01696.1	0	0	0	0	0	0	0	0	0	0	0	0	0	0	0	0	0	0	0	0	0	0	0	0
PMA4G01961.1	1.57212	0	0	0	0	1.35755	3.04778	0	0	0	0	0	0	0	4.5337	8.055	3.04266	0	1.11876	0	11.7445	1.95817	2.53132	0
PMA4G02153.1	2.85822	6.63568	13.0988	4.49757	7.54014	9.41664	15.2026	9.07394	17.8067	5.45759	11.6379	2.22241	10.6213	6.21212	2.09511	3.69037	7.37446	10.6755	9.95954	21.1855	3.89283	15.5648	37.1006	31.9853
PMA4G01693.1	5.53911	4.67802	6.05011	1.25565	2.09001	4.80025	3.36562	3.97077	8.82935	8.35296	7.34928	3.74754	6.55727	4.63342	3.03007	2.6263	7.38671	4.07078	15.2544	2.52145	1.29005	6.93279	7.59125	17.9602
PMA4G01857.1	0	0	0	0	7.44793	4.82471	16.4901	4.25115	0	0	0	0	0	0	0	1.39267	0	2.4283	0	0.607917	0	0	0	0
PMA4G01766.1	0	0	0	0	0	0	0	0	0	0	0	0	0	0	0	0	0	0	0	0	0	0	0	0
PMA4G01917.1	10.9527	0.168898	0.223603	0	1.16061	1.08614	1.00624	0.676506	0	0	0.532987	0	0.261244	0	0	3.6592	0.340587	1.29275	0	1.68125	0.688623	0	0.316329	0
PMA4G02012.1	0	0	0	0	0	0	0	0	0	0	0	0	0	0	0	0	0.200483	0	0	0	0	0.272672	0	0
PMA4G01986.1	0	0	0	0	0	0	0	0	0	0	0	0	0	0	0	0	0	0	0	0	0	0	0	0
PMA4G02159.1	3.61787	1.13672	21.5449	0.708205	0.834807	18.6909	1.57025	14.131	4.14945	30.9175	17.2746	0	4.22019	32.4159	0.490577	1.81548	24.4615	1.36717	36.9906	2.25871	0.599628	24.0005	2.12766	0.404923
PMA4G02054.1	75.7317	14.2809	141.078	20.9097	96.4391	141.886	89.5979	164.325	14.8972	83.9217	154.77	0	24.2538	13.7735	0.976006	35.7539	118.412	63.9822	185.612	123.864	29.6766	124	66.6836	0
PMA4G01736.1	0	0	0	0	0	0	0	0	0	0	0	0	0	0	0	0	0	0	0	0	0	0	0	0
PMA4G02174.1	42.8569	143.782	131.913	234.892	230.61	64.5868	136.464	60.508	135.498	84.1854	114.658	85.7139	156.857	107.174	104.507	202.534	87.4333	100.899	133.979	146.405	164.748	110.602	124.432	72.2312
PMA4G01787.1	0	0	0	0	0	5.09926	0	5.15971	0	0	0	0	0	0	0	0	17.0726	0.325991	72.6782	0	0	27.5179	0	0
PMA4G02029.1	0.566898	1.85619	1.67503	0	0	0	0	0	0.724737	1.26773	1.87824	0	2.25506	0.320329	0.511339	1.36519	0.935334	0.387528	1.17657	0.911508	0.47331	0.602895	1.92028	0.817371
PMA4G02221.1	0.593654	0.403057	1.16312	1.11989	0	1.06843	1.20675	1.45771	0.280326	2.29537	2.46034	0.874354	0.571391	2.87537	0.491341	2.36267	2.51732	0	1.8803	0	2.86934	3.06026	3.13991	0
PMA4G02185.1	15.5008	17.403	20.7888	11.2921	5.96339	10.1195	10.1082	7.24245	14.6852	24.2773	25.6393	8.5556	19.2675	10.8057	21.8664	15.2656	15.8629	6.83518	11.3421	8.74948	18.9852	15.8014	21.2479	5.89183
PMA4G01971.1	0.876069	0	0	0	0	0	0	0	0	0	0	0	0	0	0	0	0	0	0	0	0	0	0	0
PMA4G02068.1	8.76317	23.2936	0.861	0	0	4.54266	0	5.08818	42.7472	0.189355	0	0	59.3108	0	0.33208	2.42245	5.972	60.5434	7.8034	5.85409	2.37291	10.5075	0	0
PMA4G01926.1	0.281447	0	9.81597	0.317048	2.19029	5.88066	5.52541	6.25252	0	1.72691	6.84401	0	0	0	0.187494	1.10936	3.90812	1.21951	8.69711	4.86462	0.525324	2.52296	7.4849	0.338029
PMA4G02123.1	0.181602	0	0.838055	0.569741	1.23079	0	1.47687	0.277554	0	0.352116	0.189669	0.148257	0	0	0	1.8764	7.6504	0	31.7462	7.91356	0.402414	6.52375	1.9001	0.256692
PMA4G02060.1	14.5316	35.2275	45.4995	12.3696	10.0611	18.5619	13.8185	17.0321	38.2525	26.4005	50.0266	15.6539	44.596	23.7288	15.9185	13.9813	27.9233	19.0185	36.6287	20.5351	12.5456	39.7477	42.7224	11.3121
PMA4G02229.1	0.484954	0	0.644899	0	0	3.47425	0.277205	2.56603	0	0	0	0	0	0.308561	0.315625	0.168651	12.6303	0	11.1157	0	0.315536	25.4297	0.319422	0
PMA4G02224.1	0	0	0.438268	0	0	0	0.246154	0	0	0.647509	1.23837	0	0.232186	0	0	0.669742	1.21027	0.330349	0.813423	0.154178	1.45463	1.54615	0	0.132102
PMA4G01703.1	0	0	0	0	0	0	0	0	0	0	0	0	0	0	0	0	0	0	0	0	0	0	0	0
PMA4G01716.1	117.929	148.35	231.316	145.283	115.96	76.1583	138.536	87.8512	181.194	285.658	423.351	1330.93	174.528	186.452	769.5	25.5714	81.2041	39.7916	160.812	70.1696	100.591	306	406.686	724.624
PMA4G01755.1	0	0	0	0	0	0	0	0	0	0.235438	0	0	0	0	0	0	0	0	0	0	0.466158	0	0	0
PMA4G01853.1	0	0	0	0	0	0	0	0	0	0	0	0	0	0	0	0	0	0	0	0	0	0	0	0
PMA4G02056.1	4.4304	9.0493	10.4867	3.30853	1.63011	9.6641	4.97008	11.9232	8.15228	9.44727	10.7547	3.82696	12.408	5.73675	5.07668	6.11455	13.4843	5.10725	22.5323	5.20252	5.09428	29.1197	9.6808	6.35909
PMA4G01902.1	54.222	21.8543	61.4645	16.8166	54.0248	158.462	55.7745	209.352	19.459	42.0663	33.0695	0.336441	15.8276	29.6831	8.71442	20.1699	71.7252	53.187	148.321	43.1707	7.45735	82.0331	9.35289	2.44368
PMA4G02087.1	2.36966	1.93415	1.55463	0	0	0.570731	0.45731	0.547136	0	0.162411	5.49501	0.400451	1.56368	0	1.09881	0	0.268298	0	0	0	0	0	0.464686	0.427493
PMA4G01665.1	1.55003	1.27881	0.497372	0.228645	0	0	0	0.3481	1.39673	0.708705	0.926073	0.147923	1.25815	0.534779	0.210536	0.205009	0.291436	1.06259	0.290263	0.659138	0	0.298017	1.62423	0.235687
PMA4G02238.1	1.35774	0.458126	2.46195	0.512602	1.36452	0.98746	1.89549	0.681909	0.314333	1.26702	1.23615	0	0.868215	0	0	4.01213	4.16501	0.303902	16.1735	0.894171	3.60247	5.79432	0.707478	0
PMA4G01684.1	0.858043	0.350366	0.904004	0	0	0	0	0	0.597259	0.261804	0	2.5852	0.984435	0.199097	0.264378	0.382157	34.1649	7.31884	15.1405	3.32616	0.213034	21.9012	1.48311	7.62012
PMA4G01976.1	1.02443	46.5913	15.5023	1.85299	0.876524	0.292379	2.56343	0	9.23864	1.62123	8.26074	0	46.1348	8.28754	0	0.657926	0.55121	13.9223	0	16.551	1.74476	3.009	6.44133	0
PMA4G02163.1	0.392819	0	0	0	0.482032	3.61955	0.249264	3.24628	0	2.91579	0	0	0	0.724285	0	0	4.53911	0	3.77228	0	0	5.84724	0	0
PMA4G01843.1	0	0	0	0	0	0	0	0	0	0	0	0	0	0	0	0	0	0	0	0	0	0	0	0
PMA4G02200.1	10.7158	12.5085	19.5179	30.7046	33.9241	78.0053	30.3925	61.015	21.1778	15.3614	48.8021	0.58776	15.8934	13.0732	1.46187	9.92796	13.9039	13.3283	12.8776	21.5653	12.3891	20.6129	107.2	3.63702
PMA4G02114.1	10.0322	14.6838	14.8714	0	0	3.74456	0	5.10112	5.59145	8.80587	26.6348	0	11.727	5.45811	6.38877	6.613	7.379	4.37832	7.64472	4.6881	5.30755	8.9951	13.5409	9.0819
PMA4G02017.1	0	0.81765	0.561924	0	0	0	0	0	1.8807	0	0	0	0.467078	0	0	0.732197	0	0.855473	0	0.570216	0	0	0	0
PMA4G01918.1	0	2.72153	0.653263	0	0	0	0	0	1.52523	0	0.741462	0	1.50141	0.49704	0	0	0	1.03705	0.301085	1.64615	0.250022	0.78683	0	0
PMA4G02020.1	0.53718	0	0	0	0	0	0	0	0	0	0	0	0	0	0	0	0	0	0	0	0	0	0	0
PMA4G02047.1	11.3502	9.95335	15.369	9.09606	9.62597	13.5524	10.031	12.3899	9.5049	11.4887	16.5049	37.0478	12.439	7.15762	29.3253	9.0007	15.4037	8.18474	15.6845	7.60874	9.71106	15.5224	11.8708	43.6461
PMA4G02243.1	1.30974	0.623823	4.20143	0.873651	0.178482	0.894686	0	0.509826	0.76216	2.61733	4.30655	0.486531	0.869717	10.3344	1.02236	0	0.73219	0	0.312301	0	0.249916	0.580831	2.33656	1.67155
PMA4G02122.1	4.19579	0.845812	0.920103	10.1207	3.27082	4.06015	3.32058	2.8073	1.22047	4.17728	1.27537	0.789681	0.962125	2.22658	3.32891	10.3263	8.5527	0.643217	3.65338	0.325886	16.913	5.3543	4.62777	2.0698
PMA4G01694.1	0	0.8129	1.13386	0	1.58977	0.350739	1.56262	0.12797	0.880946	0	1.15826	0	0.69459	0.426393	0.168634	1.02864	0.992285	0.900085	2.90665	1.72006	0.199617	2.45601	0.217337	0
PMA4G01929.1	0	0.147758	0	0	0	0	0	0	0.276176	0	0.334348	0.302407	0	0.441842	0.163642	0	0	0	0	0	0	0.273215	0	0.866354
PMA4G02094.1	0.333637	0	0	0	0	0	0	0	0	0	0	0	0	0	0	0	0	0	0	0	0	0	0	0.354308
PMA4G02160.1	106.247	38.4062	54.7891	59.8878	19.7503	75.7204	33.5997	72.6009	26.657	51.7538	34.9046	19.1856	23.1718	48.2564	35.5358	34.0767	66.7402	24.8246	37.0629	16.4832	36.2879	36.1267	27.0887	21.7714
PMA4G01728.1	0	0	0	0	0	0	0	0	0	0	0	0	0	0	0	0	0	0	0	0	0	0	0	0
PMA4G01912.1	0	0	0	0	0	0	0	0	0	0	0	0	0	0	0	0	0	0	0	0	0	0	0	0
PMA4G01741.1	0	0	0	0	0	0	0	0	0	0	0	0	0	0	0	0	0	0	0	0	0	0	0	0
PMA4G01862.1	4.50616	0	0.244436	0.233973	0	0.176066	0.169123	0.139181	0.426504	8.10505	0.205271	0	0.156996	0.686923	0.513964	0	0.150558	0.235315	0	0	0	0.426199	0	0.598933
PMA4G01661.1	2.29606	0.173537	1.68422	0.355675	0	0.69774	0.279225	0.957516	0.166269	4.21338	0	0.426219	0	3.75241	0.51874	0	1.18221	0.914002	1.33541	0	0	0.84045	0	1.48483
PMA4G02139.1	1.98965	2.46272	31.5249	0.227939	0	0.73551	0.773309	0	2.3508	3.82695	26.6101	0	4.29865	78.8972	1.60778	1.29409	1.57557	5.34189	3.72318	1.70114	1.15446	1.45112	5.87812	0
PMA4G01719.1	0	0	0	0	0	0	0	0	0	0	0	0	0	0	0	0	0	0	0	0	0	0	0	0
PMA4G02100.1	0	0	0	0	0	0	0	0	0	0.859178	0	0	0	0	0	0	0	0	0	0	0	0	0	0
PMA4G02033.1	10.7478	14.2277	13.0344	3.19301	3.36978	5.14546	7.29255	4.59535	12.7184	12.0708	15.6662	8.8882	14.7333	8.57781	9.03503	10.0923	6.51203	7.3683	7.1252	6.00827	8.9886	7.40506	14.2303	7.58408
PMA4G01701.1	0	0	0	0	0	0	0	0	0	0	0	0	0	0	0	0	0	0	0	0	0	0	0	0
PMA4G01744.1	0	0	0	0	0	0	0	0	0	0	0	0	0	0	0	0	0	0	0	0	0	0	0	0
PMA4G02170.1	0	1.04816	0.211726	0	1.2793	0	0.309841	0	1.49568	0	0	0	1.21711	0	0.461229	0	0	0.85073	0	0.478678	0	0	0	0.671533
PMA4G02212.1	0	0	0	0	0	0	0	0	0	0	0	0	0	0	0	0	0	0	0	0	0	0	0	0
PMA4G01987.1	0	0	0	0	0	0	0	0	0	0	0	0	0	0	0	0	0	0	0	0	0	0	0.297404	0
PMA4G01963.1	0.365052	0	0	0	0	0	0	0	0	0.182513	0	0	0	0	0	0	0.181205	0	0	0	0	0	0	0
PMA4G01884.1	0	0	0	0	0	0	0	0	0	0	0	0	0	0	0	0	0	0	0	0	0	0	0	0
PMA4G01730.1	0	0	0	0	0	0	0	0	0	0	0	0	0	0	0	0	0	0	0	0	0	0	0	0
PMA4G02038.1	13.029	0.847125	1.32029	173.575	122.762	58.2289	59.0106	41.568	0.96023	47.8201	3.7162	1.82192	0.773479	2.5735	9.62954	264.049	121.963	0.915879	34.7993	1.94072	409.982	71.6706	68.4361	1.88276
PMA4G02241.1	66.9935	38.8757	179.898	126.013	97.6291	114.022	53.8133	88.8223	37.7344	81.5802	150.546	31.7866	29.3992	42.2292	33.9722	126.907	160.213	29.9191	141.559	32.5333	115.239	92.0655	72.7374	18.9204
PMA4G01663.1	0	0	0.197811	0.288237	0	0	0	0.164142	0	0.391836	0	0	0.277525	0	0.21123	0.841836	0.368705	0.184632	0	0.204354	0.680228	0.281065	0.62431	0
PMA4G01687.1	9.5658	22.1799	27.5545	15.523	6.01692	3.27172	8.16853	2.63121	19.1841	5.78678	62.4171	0.451433	19.2075	12.6759	0.912723	19.6665	13.3129	15.8005	20.5328	5.31198	15.2146	16.1856	15.8653	0.728695
PMA4G01654.1	0	0	0	0	0	0	0	0	1.95727	19.0752	8.9354	0	0	0	0	0	0	0	0	0	0	0	0	0
PMA4G01664.1	0	0	0	0	0	0	0	0	0	0	0	0	0	0	0	0	0	0	0	0	0	0	0	0
PMA4G02039.1	0	0.532455	1.45578	1.68669	4.41351	0.722879	1.44982	1.14887	0	409.494	1.95868	0	0.440859	0	0	0.712244	1.41294	0.143462	0.642973	0	0.500263	1.55576	0.707792	0.251408
PMA4G01867.1	0	0	0	0	0	0	0	0	0	0	0	0	0	0	0	0	0	0	0	0	0	0	0	0
PMA4G02101.1	0.31947	5.53902	2.70597	0	0	0.515545	0	0.949624	2.33692	0	1.14496	0	6.25362	0.98072	0	0	0.577687	1.11785	1.1795	0.825767	0	2.37452	0.345739	0
PMA4G02168.1	0	0	0	0	0	0	0	0	0	0	0	0	0	0	0	0	0	0	0	0	0	0	0	0
PMA4G01950.1	0	0	0	0	0	0	0.4079	0	0	0	0	0	0	0	0	0	0	0	0	0	0	0	0	0
PMA4G02228.1	1.72052	0.895004	2.50987	1.09905	0.337026	1.65527	1.64288	1.51966	1.05475	3.71751	3.09369	0.438727	1.01592	1.41407	1.27753	1.94823	3.20325	0.485394	3.29562	0.694932	2.2609	2.88789	4.05224	0.35448
PMA4G01688.1	26.3589	5.19161	4.11717	3.97747	1.83738	3.11635	1.27273	4.16764	3.83599	5.01051	3.49501	2.70406	3.27656	2.7997	4.49992	4.36078	5.87196	2.04915	2.65832	1.71191	5.03368	3.48921	2.18784	2.66521
PMA4G01914.1	0	0	0	1.95444	1.83305	1.82228	1.9509	1.12828	1.52428	0.957021	0	2.08513	0	0.406293	1.43096	0.810229	0	1.04699	0.757881	1.48146	2.24634	1.75482	4.54067	1.12645
PMA4G02182.1	0.482935	0	0	2.54176	0	0	1.81501	0	0	80.6575	6.54526	7.33089	0	0	9.84814	1.84229	0	0	0	0	1.04086	0.153256	12.4466	4.27646
PMA4G02127.1	0.181132	0	0	1.53724	0.270303	0	0	0	0	1.16128	0	16.1911	0	0	7.44526	0	0	0	0	0	0	0	0	88.253
PMA4G02198.1	0.88594	18.6338	5.25965	1.53643	3.97897	1.99781	9.15518	2.00987	13.4321	0.329524	0.678893	0	15.8974	0.551016	0.105902	4.77317	0	8.56773	0.259372	6.23304	2.17843	0	5.50727	0
PMA4G02206.1	5.43235	7.95578	7.78014	2.0149	1.39448	3.5787	3.1194	4.35637	8.56199	9.69809	10.1702	1.82644	9.1696	4.56417	3.38749	5.02458	6.02568	3.82981	7.00482	3.71385	3.89535	6.66184	9.41516	1.81273
PMA4G01773.1	0	0	0	0	0	0	0	0	0	0	0	0	0	0	0	0	0	0	0	0	0	0	0	0
PMA4G01865.1	4.87348	6.77643	8.52385	7.57757	3.50307	3.35179	3.06871	3.15841	6.91432	6.13692	10.2851	2.98541	7.58426	6.96428	6.95601	8.67137	8.12575	1.57866	6.75097	1.66249	10.3959	7.77851	10.0154	2.41247
PMA4G02058.1	2.98631	9.52075	6.55224	1.79639	1.94419	2.29457	3.27202	2.37912	6.19587	3.20517	6.40261	0.251612	12.1779	5.15395	0.676756	7.49902	5.28235	7.84872	5.97721	7.32556	7.37295	6.75397	6.21699	0.365523
PMA4G02134.1	7.50573	3.86288	14.7123	13.3197	8.19292	16.3059	8.77025	12.7725	4.98064	13.9768	11.7156	2.68158	5.0064	9.0712	5.21575	9.49851	30.1278	2.34147	31.8929	5.91664	10.7672	49.1373	12.7774	1.95355
PMA4G02108.1	0	0	0	0	0	0	0	0	0	0	0	0	0	0	0	0	0	0	0	0	0	0	0	0
PMA4G01937.1	0	0	0	0	0	0.616887	0	1.02257	0	0	0	0	0	0	0	0	1.64214	0	0.221418	0	0	1.40225	0	0
PMA4G01942.1	2.46509	0	0.345692	1.68508	3.91874	5.12035	10.149	12.743	0	2.47475	1.79972	0	0	0	0.772015	5.92164	16.0407	0	10.1142	4.05005	1.85979	21.0091	6.36828	0.575219
PMA4G02169.1	0	0	0	0	0	0	0	0	0	0	0	0	0	0	0	0.22282	0	0	0	0	0	0	0	0
PMA4G02085.1	17.5911	15.2978	21.1713	3.85129	4.07314	14.8101	13.7645	16.6711	10.8313	18.3128	16.604	3.12174	16.4259	7.97696	10.0858	12.1376	13.7952	10.9991	12.7272	9.70072	11.7507	14.4693	15.0878	13.6078
PMA4G02086.1	6.55601	11.9695	5.78203	1.09492	1.74475	3.2921	5.80756	3.14116	0	1.42655	15.9672	4.52854	4.24771	0	6.38116	0	1.55406	0	0.406718	0	0	0	1.46451	3.0263
PMA4G02082.1	2.75623	2.71663	3.81554	4.87989	0	0	18.2007	1.64778	9.4992	2.90145	9.54091	23.9095	1.68507	1.31005	13.5034	0.423351	0.320412	2.36207	0.59574	0.94603	0.168173	0.27536	4.52879	12.5341
PMA4G02080.1	0.878568	0	1.09607	146.154	2.70504	1.02293	25.7633	1.07233	0.612715	0.509131	12.0726	6552.08	0.377094	1.98164	2715.31	0	0	0.35614	0.341173	0	0	0	0.545936	3822.65
PMA4G02037.1	12.5297	8.54214	9.88774	16.487	9.76638	4.38004	19.5596	2.94942	8.81632	19.0029	13.0281	4.52042	9.09971	6.74237	8.46362	30.5156	6.34825	6.60747	5.6522	9.52609	26.7841	5.63875	19.5674	2.61146
PMA4G01758.1	7.87379	13.211	11.2866	20.602	9.15948	7.09472	6.43463	5.31028	11.7598	7.03497	12.9876	6.06976	14.8603	7.67315	24.1966	20.5653	18.1303	5.4138	5.52679	5.09253	20.587	11.4442	16.0975	19.6995
PMA4G02138.1	18.4111	427.437	33.4512	44.7376	253.205	8.65128	522.442	7.02208	231.986	14.2735	18.4213	3.65025	267.228	13.421	3.8525	129.863	14.014	1683.76	31.0775	797.541	123.712	14.7644	42.1257	3.10597
PMA4G01873.1	22.0396	23.8567	25.574	15.8864	5.51453	17.1932	20.2285	13.1149	27.9671	48.4982	45.3714	16.1008	23.6417	29.8023	13.3008	43.3286	13.73	9.2596	24.599	15.4708	34.7241	27.3412	81.2342	27.803
PMA4G01809.1	6.93476	4.85676	8.76191	20.7599	8.42367	13.4977	7.23831	9.03433	6.00144	17.8024	12.3327	8.74903	4.6969	9.86101	13.413	9.99177	16.0532	1.43308	8.74932	1.02413	21.688	15.0463	15.9353	7.57005
PMA4G01904.1	18.8248	9.39882	41.5577	23.6776	27.0919	15.1371	41.141	12.8629	11.395	15.0951	29.781	1.33478	7.77398	6.01716	3.00153	49.5154	30.3668	8.96025	21.5513	15.0306	28.2889	36.8437	24.5293	2.6255
PMA4G01754.1	11.8003	25.2683	21.8986	8.10071	5.72381	11.1473	10.7259	10.5016	20.9442	15.2657	26.0453	2.73639	25.7502	11.5077	5.16922	8.97655	14.9889	12.4326	16.9107	10.4444	8.42067	20.9453	15.9907	2.25331
PMA4G02214.1	0.774802	0	0	0	0	0	0	0	0	0.357256	0	0	0.147053	0	0	0	0	0	0	0	0	0	0	0
PMA4G01655.1	0.184506	0	0.342818	0.815028	0	0.375504	0.369081	0.539453	0.780612	4.24211	1.16432	0	0.861756	0.305543	1.51009	1.52537	1.91348	0.307941	0.486518	0.155381	1.64875	0.39547	0	0.982226
PMA4G02239.1	16.4697	0	8.64367	0.647899	2.27169	0	2.37395	1.35836	0	1.57722	4.01649	0	0	1.28822	0	1.04221	2.41601	0	1.52886	0.365896	0	1.20262	0.334942	0
PMA4G01967.1	0	0	0	0	0	0	0	0	0	0	0	0	0	0	0	0	0	0	0	0	0	0	0	0
PMA4G01898.1	0.274274	0.785962	3.53151	0.232461	0.53286	6.82376	1.00425	10.3065	0.239114	0.713792	3.69935	0	0.574651	0.991458	0.230485	0.548713	5.10188	0.885639	12.6215	1.36462	0.357774	7.6487	1.19952	0.252978
PMA4G02077.1	146.43	2620.11	142.429	242.74	1981.31	73.9664	2762.77	94.5458	1218.08	108.847	100.212	0	695.105	23.4047	0	1004.68	0.667479	4042.09	150.678	4113.62	592.225	0	123.791	0
PMA4G01733.1	0	0	0	0	0	0	0	0	0	0.225524	0	0	0	0	0	0	1.18935	0	1.24606	0	0	1.10093	0	0
PMA4G02048.1	0.305344	0.559156	0	0	0.575329	6.91921	1.05013	12.9433	1.43024	0.412458	0	8.80704	0.355893	0	0.849735	0	20.2425	0.665896	9.77087	0.366102	0	3.79692	0.179012	12.3767
PMA4G01989.1	0	0	0	0	0	0	0	0	0	0	0	0	0	0	0	0	0	0	0	0	0	0	0	0
PMA4G01782.1	0	0	0	0	0	0	0	0	0	0	0	0	0	0	0	0	0	0	0	0	0	0	0	0
PMA4G02181.1	0.608312	0.177501	0	0	0	0.130975	0	0.191719	0	0.43066	0	0	0.284036	0	0.281337	0	0	0	0	0	0	0.455753	0	0
PMA4G02052.1	0.766781	0	0.249963	0.430377	0.624867	2.20993	0.649273	3.94225	0	0.293747	0.830203	0	0	0	0	1.17823	5.14401	0	2.92561	0.411673	0.32288	1.23692	1.10579	0
PMA4G02079.1	133.815	697.563	140.41	991.536	2682.77	100.621	1714.09	73.4046	849.555	79.824	118.495	0.494261	407.031	49.528	3.93815	1218.5	7.66748	1206.63	28.7634	1497.49	560.143	0.909078	281.54	1.76945
PMA4G02223.1	0.903887	3.4288	3.82624	1.70438	1.04874	1.39909	2.47313	1.68896	1.59993	3.9179	4.16676	0.580083	2.91526	2.06598	2.27574	4.67886	4.85418	2.16248	4.53199	2.12821	6.13103	4.5298	2.21328	4.69025
PMA4G01673.1	34.8164	9.79991	22.1482	266.699	164.722	122.758	112.79	90.8896	16.252	65.5072	40.1606	62.3938	14.6566	33.6016	40.7642	128.399	110.88	11.0472	47.7475	15.1662	163.504	55.319	121.312	68.0904
PMA4G02222.1	5.70863	12.3513	14.2296	8.03711	5.59952	6.53836	10.3972	7.30215	6.69645	14.9282	13.051	2.5413	12.7491	7.90719	10.3329	16.9976	18.1516	10.23	14.721	8.72575	22.6953	17.3156	10.6814	21.2058
PMA4G01925.1	0	0	0	0	0	0	0	0	0	0	0	0	0	0	0	0	0	0	0	2.94626	0	0	0	0
PMA4G02235.1	180.756	0	0.414688	0	0	0	0	0	1.29149	2.84644	0	0	0	0.782829	0	0	0	0	0	0	0	0	0	0
PMA4G01860.1	11.5943	14.9964	15.1731	5.46859	1.97604	8.91753	6.6308	9.62468	8.9231	10.6137	11.7587	2.51054	15.5715	7.00522	8.1776	13.3483	16.5716	8.06929	13.0395	6.65463	13.4532	13.4758	8.81901	6.89934
PMA4G01966.1	0	0	0	0	0	0.13515	0	0	0	0	0.129627	0	0	0	0	0	7.44661	0	4.6935	0	0	11.0268	0	0
PMA4G01928.1	0	0	0	0	0	0	0	0	0	0	0	0	0	0	0	0	0	0	0	0	0	0	0	0
PMA4G01788.1	0	0	0	0	0	0	0	0	0	0	0	0	0	0	0	0	0	0	0	0	0	0	0	0
PMA4G01931.1	0	0	0	0	0	0	0	0	0	0	0	0	0	0	0.793341	0	0	0	0	0	0	0	0	0
PMA4G01764.1	15.5224	13.0501	19.9543	33.2917	23.7356	29.4637	28.7455	26.9896	33.9751	35.4707	21.0646	17.0751	26.7758	22.3405	19.309	27.839	27.5463	16.0331	22.5073	15.1959	25.2685	18.7996	37.3899	7.80525
PMA4G01668.1	0.428816	0	0.162134	0	0	0	0	0	0	0.648077	0	0	0	0	0	0.327622	0	0.21812	0	0.288494	0.227696	0	0	0
PMA4G02140.1	6.38149	10.7433	11.419	3.36358	2.61674	5.12122	4.1029	5.18324	7.57025	8.38927	10.6693	4.62452	8.47373	12.9124	7.12887	6.20141	7.31382	6.27507	7.19387	4.70408	9.19493	8.04534	8.18063	26.3802
PMA4G01984.1	3.47057	5.2043	4.88543	1.27383	0.852837	2.91741	1.77032	2.30962	3.90677	5.42489	6.62698	2.32912	5.60591	2.30077	4.86373	5.00087	4.7872	1.86414	3.31047	1.70235	4.84637	4.38513	5.10228	4.54201
PMA4G02053.1	12.9649	0	0	0	0	0	0	0	0	0.719842	0	0	0	0	0	0	0	0	0	0	0	0	0	0
PMA4G01909.1	0.25076	0	0	0	0	0.891954	0	0.81791	0	0	0	0	0.35475	0	0	0	0.35396	0	0.480238	0	0	0.584884	0	0
PMA4G01700.1	0	0	0	0	0	0	0	0	0	0	0	0	0	0	0	0	0	0	0	0	0	0	0	0
PMA4G02218.1	0	0	0	0.755927	0	0	0	0.406301	0	0.821824	0	2.29813	0	0	0	3.33387	0.906652	0	0	0	0	0	2.9457	0.931698
PMA4G01959.1	0	0	0	0	0	0	0	0	0	0	0	0	0	0	0	0	0	0	0	0	0	0	0	0
PMA4G02121.1	14.447	0.246821	4.95132	3.17802	3.16459	2.49357	1.35675	2.90767	3.87202	3.90447	8.2755	0.747537	1.48038	2.92876	0.336241	1.4455	14.8953	1.69983	37.9989	4.24989	1.27502	30.0201	5.41309	8.50734
PMA4G01712.1	3.20712	1.75746	1.70273	0.299892	0	0.629494	0	0.599632	0.862942	0.679622	2.30214	0.446141	1.05846	1.82692	1.51767	1.30333	1.27479	0.650262	0.14963	0.336605	1.14088	1.47622	1.24169	1.31034
PMA4G01948.1	0	0	0	0	0	0	0	0	0	0	0	0	0	0	0	0	0	0	0	0	0	0	0	0
PMA4G02142.1	0	0	0	0	0	5.82382	0	50.7369	0	0	0	0	0	0	0	0.436671	337.488	0	28.2776	0	0.292142	10.8134	0	0
PMA4G01656.1	0.30773	0.826915	2.33564	2.28199	2.59867	4.62299	3.20153	4.40733	4.39756	13.1654	5.02148	6.63199	2.95703	5.50734	3.78266	1.70288	5.34636	2.3318	6.94002	1.63006	1.57744	3.76987	2.80296	13.0671
PMA4G01729.1	0	0	0	0	0	0	0	0	0	0	0	0	0	0	0	0	0	0	0	0	0	0	0	0
PMA4G02004.1	3.94155	4.79872	5.00689	2.34705	3.59046	3.17284	10.0524	3.47342	6.82974	5.78454	6.71192	0.447527	9.59885	2.18976	1.94924	9.23928	3.84405	9.23213	2.67207	6.50233	6.8545	2.57401	8.88759	2.11865
PMA4G01955.1	0	0	0	0	0	0	0	0	0	0	0	0	0	0	0	0	0	0	0	0	0	0	0	0
PMA4G01924.1	0	0	0	0	0	0	0	0	0	0	0	0	0	0	0	0	0	0	0	0	0	0	0	0
PMA4G01768.1	0	0	0	0	0	0	0	0	0	0	0	0	0	0	0	0	0	0	0	0	0	0	0	0
PMA4G02192.1	1.20631	0.862488	1.19316	0.346336	0.960879	0.618496	1.07005	0	1.26536	0.728857	2.71787	0.46642	1.24428	0.467635	0.27188	0.895457	0	1.17609	0.276177	1.14518	0.794197	0	0.983674	0.880216
PMA4G02089.1	19.9012	0.222609	3.48301	0	1.46439	25.5618	2.67197	46.7407	0.392055	0.672712	0.796988	0	0	0.426189	1.40554	0.420296	7.24889	0.532713	16.8672	2.36071	0.279829	13.7581	0.258564	0.136143
PMA4G01692.1	0	0	3.23896	0	0.889465	0.726139	0.32687	0.593814	0	0.540028	3.75401	0.232557	0	0.531433	0	1.21743	2.69237	0	5.13881	0.166152	0.644117	1.86426	0.493916	0.767114
PMA4G02106.1	2.34037	3.51972	4.17251	0.837674	0.719464	3.25284	2.66358	3.97319	3.06004	25.6784	3.5224	1.22457	3.8043	2.06775	2.38524	1.04151	4.82279	2.0029	5.02134	1.65918	0.916646	5.94806	3.05119	9.76266
PMA4G01695.1	0	0	0	0	0	0	0	0	0	0	0	0	0	0	0	0	0	0	0	0	0	0	0	0
PMA4G01899.1	0	0	0	0	0	0	0	0	0	0	0	0	0	0	0	0	0	0	0	0	0	0	0	0
PMA4G01922.1	0	0	0	0	0	0	0	0	0	0.119917	0	0	0	0	0	0.155015	0	0	0	0	0	0	0	0
PMA4G02136.1	0	0	0	0	0	0	0	0	0	0	0	0	0	0	0	0	0	0	0	0	0	0	0	0
PMA4G01863.1	4.47626	14.8608	16.2365	9.91274	9.72917	9.464	13.8472	8.4697	16.9111	25.5566	21.2904	17.2771	18.0239	16.7102	16.2571	12.6369	12.7773	9.72191	16.0475	11.3412	12.0513	21.2217	25.3842	22.7509
PMA4G01749.1	0	0	0	0	0	0	0	0	0	0	0	0	0	0	0	0	0	0	0	0	0	0	0	0
PMA4G01657.1	20.9974	4.92538	36.6577	7.11323	4.66191	3.19266	3.80177	1.97985	5.6843	7.64352	29.5559	23.6839	7.59955	11.647	19.3397	5.42613	28.0852	3.97099	51.0548	5.5244	6.7515	44.9889	20.2204	21.4049
PMA4G01888.1	0.63999	0	0	0	0	0	0	0	0	0	0	0	0	0	2.942	0	0	0	0	0	0	0	0	0
PMA4G02193.1	0	0	0	0	0	0	0	0	0	0	0	0	0	0	0	0	0	0	0	0	0	0	0	0
PMA4G02237.1	0	0	0	0	0	0	0	0	0	0	0	0	0	0	0	0	0	0	0	0	0	0	0	0
PMA4G01677.1	0.775408	5.85679	4.60088	2.4373	0	2.27642	2.49253	4.7258	0	0	2.80069	0	8.25955	0	1.66431	1.27458	7.30403	3.99497	0	5.86676	1.07943	7.52147	6.80555	3.20204
PMA4G02231.1	2.12478	0.443425	1.11021	9.77956	6.21873	3.19397	9.52937	2.80913	0.155063	5.6588	25.6255	1.32537	0.28099	0	4.25696	6.63312	7.58876	0	1.11103	0.323161	12.0642	1.65682	6.64284	2.1928
PMA4G01748.1	1.88726	3.37174	2.52946	2.87625	1.95365	2.68314	0.908706	2.24931	2.63753	3.15614	2.4203	2.31617	2.58804	1.40579	5.0887	8.03272	4.28892	1.1977	1.03595	0.896832	8.80346	2.75013	3.23344	4.2896
PMA4G02115.1	448.279	677.548	697.82	140.297	61.5466	159.564	589.62	238.788	752.697	559.479	1573.16	51.4405	821.398	371.037	245.94	656.088	405.636	291.135	516.973	351.857	280.015	604.598	1223.39	66.393
PMA4G01935.1	150.024	173.139	184.018	726.131	396.46	308.073	245.059	259.172	247.513	361.714	169.165	153.449	150.123	261.083	144.998	432.532	424.644	158.29	271.691	119.552	475.336	318.7	293.909	149.452
PMA4G02128.1	0	0	0	0.287625	0.24956	7.60579	0	3.99623	0	0.250684	0	0	0	0	0	0	48.0529	0	53.8815	0	0	47.153	0.220956	0
PMA4G01756.1	14.9026	5.73257	1.70668	0	0	0.32109	0	0.277834	15.262	2.5486	9.30906	129.882	2.30432	2.46949	110.677	0	0.673422	0	0.241997	0.928508	0	0.461469	4.68774	59.5987
PMA4G01769.1	0	0	0	0	0	0	0	0	0	0	0	0	0	0	0	0	0	0	0	0	0	0.143461	0	0
PMA4G02016.1	0	0	0	0	0	0	0	0	0	0	0	0	0	0	0	0	0	0	0	0	0	0	0	0
PMA4G01958.1	0	0	0	0	0	0	0	0	0	0	0	0	0	0	0	0	0	0	0	0	0	0	0	0
PMA4G01998.1	0	0	0	0	0	0	0	0	0	0	0	0	0	0	0	0	0	0	0	0	0	0	0	0
PMA4G02219.1	0	0	0	0	0	0.159688	0	0.331156	0	0	0	0	0	0	0	0	1.40744	0	0.973015	0	0	1.452	0	0
PMA4G01911.1	17.9208	11.3939	18.5899	75.0003	52.3634	36.1839	26.1446	38.1223	23.9589	51.8847	13.6231	62.0869	19.7582	23.73	50.7936	28.3653	40.3955	15.3069	19.107	17.1988	42.8653	29.1464	53.8829	43.997
PMA4G02242.1	31.5204	20.5757	26.2745	6.94338	5.82395	20.3655	13.7242	25.7441	10.8682	17.1266	33.3156	11.8166	16.0479	12.8133	22.3348	9.62894	28.2296	9.4501	22.0838	10.3219	8.89172	25.766	12.1968	22.7526
PMA4G01897.1	8.51083	15.7863	12.7537	8.96456	2.54704	5.00678	5.69388	4.05233	15.3851	14.177	15.6571	5.89157	17.8467	7.07342	12.967	14.062	9.77074	7.15612	7.75107	6.59129	11.97	9.3507	17.0812	10.3779
PMA4G02093.1	0	0	0	0	0	0	0	0	0	0	0	0	0	0	0	0	0	0	0	0	0	0	0	0
PMA4G01757.1	2.98156	1.18309	0.500357	0	0	0	0	0	2.65909	1.17077	1.63106	7.31312	0.932228	0.77846	18.8764	0	0.222131	0	0.229684	0.41235	0	0.293336	1.4218	8.53495
PMA4G02157.1	2.55869	4.52197	4.69782	0.514664	0.280367	1.391	1.7214	2.05221	2.47317	3.70721	6.56664	1.68866	5.03456	2.15556	7.32393	1.51999	3.04726	2.25062	3.10804	1.84549	1.65794	3.73246	2.68411	5.08041
PMA4G02124.1	0	0	0	0	0	0	0	0	0	0	0.16695	0	0.222675	0	0	0	0	0	0	0	0	0	0	0.756063
PMA4G01939.1	26.3881	202.701	73.7123	1.85243	13.2612	21.4449	19.8957	15.5867	127.061	11.4148	26.7509	0	139.703	53.5558	0.591435	1.18658	12.3751	60.7579	18.1292	47.2022	5.39785	7.28502	12.7038	0
PMA4G02040.1	2.92797	0.695573	4.97677	3.07623	2.44152	1.66362	5.02723	1.58697	0.630722	8.02205	4.70514	0.238515	0.392613	0.383311	1.20945	6.3894	6.11972	0.313688	3.02686	0.737622	8.27287	2.56662	7.25723	0.980005
PMA4G02042.1	0.833274	0.534815	0.199746	1.79469	0.502669	0.477951	1.16854	0.410024	0.201814	1.13654	1.85876	3.15144	0.333531	0.400566	2.84261	2.09987	1.23612	0	0.382633	0	3.22465	0.696349	1.096	1.51043
PMA4G01767.1	0	0	0	0	0	0	0	0	0	0	0	0	0	0	0	0	0	0	0	0	0	0	0	0
PMA4G01763.1	0	0	1.68151	1.31491	0.824185	0	0.532453	0	0.29871	1.76445	2.75588	0	0	0.979623	0	1.58323	0.44719	0	0	0	1.38607	0.242647	1.54534	0
PMA4G02097.1	0	0	0.130094	0	0	0	0	0	0	0	0	0	0.72304	0	0	0	0	0.199941	0	0	0	0	0	0
PMA4G01691.1	6.20749	41.2399	27.5631	345.321	411.759	17.4048	146.216	12.3126	105.994	17.4075	24.9023	15.9334	103.162	25.5049	18.5631	290.873	26.0717	100.415	16.1298	145.983	154.2	16.8526	111.444	13.1676
PMA4G02096.1	0	0	0	0	0	0	0	0	0	0	0	0	0	0	0	0	0	0	0	0	0	0	0	0
PMA4G01826.1	0	0	0	0	0	0	0	0	0	0	0	0	0	0	0	0	0	0	0	0	0	0	0	0
PMA4G01666.1	0	1.11606	0.817706	0	0	56.0873	0	39.7682	2.37343	0	1.5917	0	2.84374	0	0	0	0.41753	2.07814	0.176497	1.28484	0.224377	2.48041	0	0
PMA4G02213.1	1.62986	3.00085	5.70177	0.792171	0.639975	0.668485	1.08278	1.40807	1.53945	3.40618	3.59768	1.16809	2.31951	4.21585	1.84224	1.97225	2.32914	1.64627	3.70125	0.982395	3.85626	4.20053	1.32241	11.9202
PMA0G00647.1	0	0	0	0	0	0	0	0	0	0	0	0	0	0	0	0	0	0	0	0	0	0	0	0
PMA0G00663.1	5.37085	7.32257	9.09973	5.52959	3.69524	5.15257	5.69455	5.73031	8.83887	10.9641	10.5539	9.92597	8.94336	7.47005	10.6069	5.21709	8.11675	5.27295	8.42379	5.31118	5.79587	7.8913	9.409	7.08521
PMA0G00638.1	1.44642	0.713852	1.31543	0	0	1.28226	0.61038	1.00738	2.78611	2.03544	1.63261	0.291106	3.07676	1.84621	0.519408	1.03069	1.41336	1.56983	2.82093	0.980085	0.485735	3.27938	2.15362	0.69552
PMA0G00639.1	0	0	0	0	0	0	0	0	0	0	0	0	0	0	0	0	0	0	0	0	0	0	0	0
PMA0G00648.1	0.695948	1.01554	1.05413	0.942683	0.601956	0.999857	1.03009	0.842056	1.13948	1.54074	1.57471	0.231652	1.44286	0.349214	1.22707	1.66711	1.38483	0.557838	0.637615	0.684671	1.63389	0.775107	1.23245	1.53847
PMA0G00658.1	0	0	0	0	0	0	0	0	0	0.228984	0	0	0	0	0	0	0	0	0	0	0	0	0	0
PMA0G00660.1	0.569243	3.52315	1.34512	0.702114	0.751356	0.957096	3.31597	1.35947	3.17975	0.395145	1.56943	0.586419	5.13752	1.10963	1.74004	2.012	0.963312	3.95236	0.583858	2.10632	0.696789	0.698232	1.11109	2.71186
PMA0G00654.1	1.20527	0.469088	2.46134	3.32651	3.89157	0.544647	3.26479	0.429746	0.544762	1.96144	0.811022	0.314275	0.827654	0.384639	0.394097	3.69315	0.660962	2.67123	0	6.02824	4.07419	0	3.46573	0.95706
PMA0G00652.1	2.18246	0.168317	0	0.496474	0.19137	0	0	0	0	0.738751	0	57.9467	0	0	24.7888	0	0	0	0	0	0	0.27678	0.293707	47.5214
PMA0G00653.1	2.92805	1.67366	4.47342	17.8917	9.33355	20.4056	11.7316	12.9763	12.0531	6.83573	5.74481	10.4321	7.94272	6.8873	40.6005	13.2021	17.6106	7.27369	4.37707	1.03357	3.33596	5.87587	11.0222	3.74895
PMA0G00637.1	0	0	0	0	0	0	0	0	0	0	0	0	0	0	0	0	0	0	0	0	0	0	0	0
PMA0G00661.1	6.01369	0	0.630254	0.543014	0	0.630849	0.420544	1.24942	0	7.63801	0.793412	0	0	3.34739	2.39532	0	1.65643	0	0.814851	0	0	0.486657	0.364789	0
PMA0G00656.1	0	0	0	0	0	0	0	0	0	0	0	0	0	0	0	0	0	0	0	0	0	0	0	0
PMA0G00641.1	0	0	0	0	2.41939	17.0877	6.54565	15.5817	11.9741	0	0	0	9.98089	9.01327	1.75429	3.29354	11.9557	38.3666	0.951954	0	0	0.944676	2.69329	0.886079
PMA3G01996.1	1158.24	20.9081	88.4403	0	8.27136	0.251264	6.64073	0.293608	0.814681	558.464	425.428	0	1.61615	428.217	10.5375	0.352738	0.50716	0	0	0.765918	0.550731	1.17803	14.1987	0.295429
PMA3G01273.1	0	0	0	0	0	0	0	0	0	0	0	0	0	0	0	0	0	0	0	0	0	0	0	0
PMA3G00973.1	7.05228	201.27	26.1275	12.9036	11.4828	1.58495	62.5394	4.79733	33.7432	8.59487	16.3168	0.216397	144.879	5.14322	0.756727	45.7519	0.914094	293.576	6.30091	178.168	20.0828	0.358538	11.0664	0.81889
PMA3G01749.1	227.252	316.452	435.253	180.203	119.928	228.789	221.67	223.39	369.14	278.469	444.06	167.692	328.793	268.456	177.621	171.774	221.593	226.482	321.632	166.811	218.624	327.217	373.775	86.7532
PMA3G00988.1	0	0	0	0	0	0	0	0	0	0	0	0	0	0	0	0	0	0	0	0	0	0	0	0
[truncated: 33,488 more rows]

## Sheet: Table S3
Table S3 Gene ID and TAU scores of HKGs.
Gene ID	TAU Index	CV
PMA2G00004.1	0.324627	0.182488
PMA3G00301.1	0.473944	0.22354
PMA6G01008.1	0.398913	0.227524
PMA7G00766.1	0.575494	0.232128
PMA7G01755.1	0.618723	0.236439
PMA7G01352.1	0.454224	0.240681
PMA2G07048.1	0.494479	0.254167
PMA5G03667.1	0.536852	0.255273
PMA2G00007.1	0.595927	0.259638
PMA3G06850.1	0.622289	0.264971
PMA3G02071.1	0.552282	0.265612
PMA5G04373.1	0.354792	0.274483
PMA7G02881.1	0.578118	0.276406
PMA2G06673.1	0.358613	0.277846
PMA4G05337.1	0.655873	0.280161
PMA1G06397.1	0.573927	0.280269
PMA7G06438.1	0.442627	0.280542
PMA2G04239.1	0.441273	0.282419
PMA2G07370.1	0.558379	0.282508
PMA3G03600.1	0.531596	0.286484
PMA1G04741.1	0.275989	0.296519
PMA2G07244.1	0.586916	0.298867
PMA6G04234.1	0.448811	0.299567
PMA5G04463.1	0.555	0.299686
PMA1G04482.1	0.377619	0.300316
PMA5G01186.1	0.519462	0.303664
PMA2G06296.1	0.428878	0.306911
PMA4G03898.1	0.821769	0.307125
PMA7G05105.1	0.384726	0.307304
PMA1G06405.1	0.661678	0.30861
PMA2G06725.1	0.519485	0.30912
PMA1G05720.1	0.536282	0.311686
PMA6G06476.1	0.482618	0.31256
PMA7G07003.1	0.482312	0.313656
PMA6G04811.1	0.412745	0.31554
PMA6G04660.1	0.532167	0.315635
PMA6G01481.1	0.332366	0.31614
PMA5G05626.1	0.377163	0.316907
PMA2G06053.1	0.545999	0.318083
PMA3G00026.1	0.659417	0.318911
PMA1G02838.1	0.328319	0.320221
PMA6G03807.1	0.451842	0.320298
PMA2G04274.1	0.482348	0.3215
PMA7G03758.1	0.459466	0.325689
PMA3G07513.1	0.678786	0.327157
PMA1G03171.1	0.486144	0.328143
PMA6G05370.1	0.38526	0.328271
PMA3G07998.1	0.377476	0.329695
PMA4G03728.1	0.462162	0.329998
PMA3G06188.1	0.459774	0.333631
PMA7G00336.1	0.51417	0.334001
PMA7G00163.1	0.448332	0.335401
PMA2G02384.1	0.46495	0.335804
PMA3G06636.1	0.516214	0.336725
PMA2G07474.1	0.446296	0.338357
PMA6G02549.1	0.592363	0.340819
PMA1G02405.1	0.571248	0.341159
PMA5G05793.1	0.512223	0.342002
PMA1G01749.1	0.43344	0.342413
PMA7G06985.1	0.52622	0.343379
PMA2G06221.1	0.629657	0.344804
PMA3G02865.1	0.596476	0.346313
PMA7G01214.1	0.448616	0.348767
PMA6G01300.1	0.621944	0.349765
PMA4G01566.1	0.387969	0.351175
PMA6G06252.1	0.485376	0.351695
PMA7G04781.1	0.486418	0.35296
PMA7G01029.1	0.588296	0.35339
PMA5G00690.1	0.618812	0.353886
PMA1G05584.1	0.368699	0.354177
PMA1G05801.1	0.354156	0.354303
PMA4G00948.1	0.555173	0.355449
PMA2G06138.1	0.495526	0.356553
PMA4G03428.1	0.542335	0.357619
PMA3G00364.1	0.559221	0.358636
PMA3G04136.1	0.514837	0.359331
PMA5G01454.1	0.595592	0.359658
PMA5G00435.1	0.394483	0.360208
PMA3G07493.1	0.516183	0.361743
PMA3G07280.1	0.461669	0.364616
PMA2G00020.1	0.546437	0.367522
PMA2G00950.1	0.412442	0.368164
PMA4G01058.1	0.461768	0.36959
PMA1G05961.1	0.597228	0.369673
PMA3G03095.1	0.52183	0.37016
PMA2G00345.1	0.468362	0.373931
PMA6G05401.1	0.361164	0.374416
PMA2G03034.1	0.496227	0.374466
PMA5G05982.1	0.554511	0.375826
PMA6G01634.1	0.583539	0.377192
PMA5G02058.1	0.375195	0.377439
PMA1G06653.1	0.386637	0.378463
PMA2G01545.1	0.612183	0.378609
PMA4G02759.1	0.42787	0.379352
PMA7G04036.1	0.34932	0.380204
PMA1G04977.1	0.462547	0.380451
PMA4G03332.1	0.534747	0.380945
PMA2G04018.1	0.495833	0.382198
PMA5G03943.1	0.553112	0.38427
PMA2G05032.1	0.559579	0.384319
PMA4G00242.1	0.444899	0.384473
PMA4G03744.1	0.469932	0.384985
PMA2G07324.1	0.442948	0.386603
PMA5G00808.1	0.512735	0.387165
PMA7G03728.1	0.384855	0.38718
PMA3G06383.1	0.429656	0.388122
PMA5G01864.1	0.466352	0.388522
PMA7G01044.1	0.571128	0.389232
PMA2G03916.1	0.342552	0.389552
PMA7G02447.1	0.543873	0.390641
PMA2G01728.1	0.455754	0.39097
PMA7G06368.1	0.66896	0.391228
PMA4G01764.1	0.386334	0.391334
PMA3G06371.1	0.337526	0.391666
PMA6G00357.1	0.317194	0.392903
PMA2G04500.1	0.545893	0.392903
PMA5G04506.1	0.56469	0.395335
PMA7G00138.1	0.55943	0.395418
PMA2G05603.1	0.583246	0.39622
PMA2G05547.1	0.347752	0.396921
PMA2G06825.1	0.442217	0.398423
PMA7G00472.1	0.545877	0.398726
PMA4G05528.1	0.431427	0.398966
PMA1G07301.1	0.416489	0.404562
PMA5G00930.1	0.627279	0.404902
PMA5G05762.1	0.41732	0.404934
PMA6G01658.1	0.493258	0.40495
PMA1G03000.1	0.488599	0.404964
PMA4G03801.1	0.532284	0.405262
PMA6G05340.1	0.487233	0.405334
PMA3G01749.1	0.44644	0.405528
PMA2G03867.1	0.518958	0.407064
PMA2G06996.1	0.588213	0.407684
PMA5G06042.1	0.461447	0.409862
PMA1G04454.1	0.621992	0.410776
PMA3G07661.1	0.445621	0.411902
PMA3G01190.1	0.426791	0.4121
PMA1G05188.1	0.365472	0.412472
PMA7G01040.1	0.621975	0.412518
PMA6G03933.1	0.55584	0.41392
PMA4G01592.1	0.411233	0.415235
PMA3G00269.1	0.626177	0.41538
PMA5G01886.1	0.547538	0.416725
PMA1G04461.1	0.58638	0.416732
PMA6G01495.1	0.444366	0.416752
PMA6G03668.1	0.519845	0.416888
PMA6G00030.1	0.437173	0.417202
PMA4G03903.1	0.555452	0.417646
PMA6G02525.1	0.485194	0.417844
PMA4G01549.1	0.41119	0.418044
PMA3G07617.1	0.592452	0.418688
PMA5G05837.1	0.418472	0.419387
PMA2G07260.1	0.586791	0.41941
PMA3G07150.1	0.381828	0.419413
PMA1G01945.1	0.536987	0.420807
PMA1G04030.1	0.569586	0.421509
PMA7G01426.1	0.493299	0.42219
PMA7G03795.1	0.575788	0.422212
PMA3G00039.1	0.317183	0.42252
PMA4G04062.1	0.333441	0.422553
PMA2G03197.1	0.449329	0.423704
PMA1G06391.1	0.478293	0.423941
PMA5G04760.1	0.573613	0.424066
PMA6G04408.1	0.665497	0.4248
PMA1G06226.1	0.493892	0.425062
PMA4G04345.1	0.593483	0.425386
PMA7G02328.1	0.62536	0.425836
PMA7G04767.1	0.497614	0.42607
PMA7G01550.1	0.459166	0.426244
PMA7G01395.1	0.433964	0.427681
PMA3G05396.1	0.448736	0.428669
PMA6G06156.1	0.496941	0.429462
PMA2G05522.1	0.482568	0.430372
PMA6G03172.1	0.454294	0.431337
PMA4G03406.1	0.614157	0.431761
PMA5G05275.1	0.551986	0.431833
PMA4G00706.1	0.297895	0.432104
PMA2G07431.1	0.453178	0.432494
PMA1G07593.1	0.349357	0.432536
PMA6G04338.1	0.426662	0.432541
PMA3G08337.1	0.644196	0.433226
PMA7G01890.1	0.373283	0.434346
PMA7G06477.1	0.442627	0.43598
PMA6G05883.1	0.528397	0.43706
PMA4G03564.1	0.472133	0.437082
PMA6G05714.1	0.471323	0.437088
PMA2G03490.1	0.322675	0.437704
PMA2G02867.1	0.488655	0.437841
PMA6G04354.1	0.546989	0.438545
PMA6G03195.1	0.614227	0.438729
PMA7G02115.1	0.36588	0.438819
PMA3G08033.1	0.419899	0.439296
PMA7G05535.1	0.541227	0.440565
PMA7G01261.1	0.398256	0.44211
PMA3G01421.1	0.357322	0.44249
PMA7G06954.1	0.476473	0.444372
PMA1G04849.1	0.62374	0.444827
PMA2G07247.1	0.355166	0.445614
PMA2G02879.1	0.534881	0.446059
PMA3G06110.1	0.476945	0.446382
PMA7G02840.1	0.535258	0.447462
PMA1G03604.1	0.626216	0.448028
PMA5G02993.1	0.512926	0.44822
PMA3G00701.1	0.496772	0.448291
PMA6G04283.1	0.696449	0.448589
PMA2G02883.1	0.392635	0.44881
PMA5G03217.1	0.439612	0.449468
PMA4G03735.1	0.346514	0.449889
PMA2G05050.1	0.514344	0.451196
PMA6G01865.1	0.314957	0.452801
PMA5G01866.1	0.537458	0.452892
PMA1G07338.1	0.599379	0.453013
PMA3G05153.1	0.466758	0.453311
PMA7G02078.1	0.384726	0.454154
PMA5G03236.1	0.432354	0.4571
PMA1G07753.1	0.562653	0.457314
PMA4G01192.1	0.438653	0.457721
PMA2G00846.1	0.629784	0.457762
PMA7G03401.1	0.492322	0.457961
PMA2G00039.1	0.573287	0.458095
PMA5G03074.1	0.494852	0.45897
PMA4G02152.1	0.331569	0.460812
PMA2G02396.1	0.387869	0.461402
PMA4G00600.1	0.387976	0.46153
PMA2G01727.1	0.459444	0.461995
PMA2G05923.1	0.413288	0.462044
PMA3G00069.1	0.574831	0.462259
PMA7G03702.1	0.474996	0.462349
PMA5G00722.1	0.446539	0.463785
PMA1G02987.1	0.388919	0.463827
PMA2G03502.1	0.635769	0.465332
PMA1G05694.1	0.448646	0.46666
PMA2G06057.1	0.669465	0.467363
PMA1G05444.1	0.469547	0.4674
PMA6G05665.1	0.553562	0.467912
PMA5G01453.1	0.692865	0.46833
PMA3G08374.1	0.493665	0.468353
PMA5G03533.1	0.524496	0.46855
PMA3G07075.1	0.573266	0.468709
PMA1G04161.1	0.352559	0.469386
PMA1G04291.1	0.461554	0.469508
PMA5G01045.1	0.463753	0.469795
PMA7G06136.1	0.355224	0.470026
PMA1G04748.1	0.399567	0.47081
PMA2G04800.1	0.491813	0.471515
PMA5G01341.1	0.55274	0.471575
PMA5G00594.1	0.334233	0.472788
PMA1G04134.1	0.399797	0.475247
PMA7G02321.1	0.571778	0.47587
PMA7G04325.1	0.492674	0.475999
PMA0G00708.1	0.386131	0.476735
PMA3G03184.1	0.385166	0.477462
PMA7G02308.1	0.487417	0.477604
PMA7G05512.1	0.493422	0.477639
PMA1G05242.1	0.427953	0.478266
PMA1G05150.1	0.262492	0.479344
PMA7G05704.1	0.425557	0.479504
PMA5G00188.1	0.528896	0.479856
PMA5G04735.1	0.481444	0.479988
PMA4G02644.1	0.4655	0.480274
PMA1G06755.1	0.412957	0.480414
PMA2G02284.1	0.368273	0.480491
PMA3G07108.1	0.683581	0.480881
PMA1G07669.1	0.354611	0.481737
PMA2G07075.1	0.466766	0.481976
PMA5G00608.1	0.535259	0.482114
PMA5G06026.1	0.634199	0.483059
PMA5G03132.1	0.483248	0.484014
PMA6G03529.1	0.569669	0.485019
PMA5G04324.1	0.536165	0.485399
PMA2G01355.1	0.523996	0.485712
PMA6G03109.1	0.614227	0.486626
PMA2G07136.1	0.568917	0.486681
PMA6G03574.1	0.462373	0.487136
PMA1G06989.1	0.456755	0.487829
PMA6G05570.1	0.574484	0.488321
PMA1G05691.1	0.523159	0.488964
PMA1G05906.1	0.481224	0.489611
PMA1G04792.1	0.376583	0.490679
PMA6G06732.1	0.538891	0.491711
PMA7G01096.1	0.524664	0.492025
PMA4G02117.1	0.452754	0.492131
PMA6G05552.1	0.374479	0.492986
PMA3G00530.1	0.555785	0.493573
PMA5G02008.1	0.462365	0.494046
PMA4G02176.1	0.433812	0.496123
PMA3G07970.1	0.499242	0.496828
PMA2G00125.1	0.524475	0.497244
PMA6G03570.1	0.482996	0.497358
PMA2G00850.1	0.418739	0.497915
PMA2G07507.1	0.428646	0.498286
PMA2G01621.1	0.533317	0.498614
PMA5G01201.1	0.413283	0.499829
PMA2G04573.1	0.632996	0.501067
PMA4G03527.1	0.613424	0.501445
PMA5G03453.1	0.411163	0.501543
PMA4G04255.1	0.536844	0.501702
PMA2G06565.1	0.327243	0.501704
PMA4G02458.1	0.574277	0.502307
PMA1G05724.1	0.593672	0.503666
PMA2G00347.1	0.472332	0.50402
PMA3G05317.1	0.485388	0.504279
PMA2G01187.1	0.642259	0.505615
PMA6G01589.1	0.479863	0.50583
PMA5G00715.1	0.53323	0.505847
PMA2G03461.1	0.556166	0.50626
PMA4G00389.1	0.533752	0.506339
PMA5G00598.1	0.452968	0.506965
PMA3G00029.1	0.623531	0.507949
PMA3G01224.1	0.386869	0.508517
PMA3G07391.1	0.527252	0.508517
PMA1G07008.1	0.526272	0.508723
PMA7G06369.1	0.488842	0.509574
PMA2G05017.1	0.534446	0.509743
PMA1G04709.1	0.391864	0.50981
PMA3G06812.1	0.591289	0.510142
PMA1G04495.1	0.473354	0.510496
PMA3G00133.1	0.554293	0.511035
PMA2G03816.1	0.435619	0.512376
PMA1G06838.1	0.466363	0.512556
PMA3G03861.1	0.369347	0.512922
PMA6G02490.1	0.549929	0.513254
PMA6G03542.1	0.675115	0.514194
PMA2G04271.1	0.459749	0.514775
PMA5G04159.1	0.391235	0.515125
PMA4G04114.1	0.631763	0.51624
PMA2G04178.1	0.499764	0.517914
PMA1G07071.1	0.449639	0.519077
PMA3G00300.1	0.624688	0.519336
PMA7G03088.1	0.62369	0.51942
PMA4G05695.1	0.529645	0.519772
PMA2G07581.1	0.366714	0.520155
PMA5G03293.1	0.567927	0.520792
PMA1G06329.1	0.487361	0.520968
PMA1G04516.1	0.519839	0.521184
PMA2G05653.1	0.431394	0.522536
PMA4G05943.1	0.484917	0.522546
PMA7G04996.1	0.389497	0.52273
PMA5G02940.1	0.512268	0.523006
PMA2G00198.1	0.455477	0.523823
PMA0G00008.1	0.544322	0.525126
PMA5G05045.1	0.45946	0.526342
PMA6G05744.1	0.315968	0.526343
PMA2G00655.1	0.492242	0.527637
PMA4G00062.1	0.549428	0.527891
PMA4G01017.1	0.529643	0.528037
PMA5G01260.1	0.513267	0.528309
PMA2G04891.1	0.578863	0.528814
PMA6G06744.1	0.44648	0.531485
PMA2G05549.1	0.564518	0.531519
PMA7G04758.1	0.391291	0.531713
PMA6G06858.1	0.582141	0.532584
PMA6G04901.1	0.529146	0.532646
PMA4G01038.1	0.457558	0.533333
PMA1G02893.1	0.429996	0.533442
PMA2G00266.1	0.449792	0.533776
PMA7G04340.1	0.56528	0.535126
PMA3G03252.1	0.423375	0.535628
PMA4G00994.1	0.439324	0.535662
PMA5G01762.1	0.513275	0.536366
PMA5G06024.1	0.348157	0.536504
PMA2G01921.1	0.364176	0.537843
PMA2G06841.1	0.575959	0.538166
PMA4G03351.1	0.338517	0.538939
PMA2G00122.1	0.418726	0.538948
PMA3G07412.1	0.331124	0.539096
PMA1G06483.1	0.375228	0.540139
PMA3G00917.1	0.788216	0.541032
PMA7G02262.1	0.397933	0.541088
PMA5G00228.1	0.469325	0.541348
PMA4G02160.1	0.633886	0.541445
PMA3G00765.1	0.52165	0.542214
PMA2G02974.1	0.575266	0.542336
PMA6G04516.1	0.321383	0.543173
PMA6G01585.1	0.457757	0.54325
PMA3G01493.1	0.357458	0.543538
PMA5G03586.1	0.455937	0.543768
PMA6G03354.1	0.595133	0.543861
PMA3G00879.1	0.491742	0.544054
PMA3G00762.1	0.382258	0.544384
PMA5G01169.1	0.528946	0.544852
PMA6G00560.1	0.346677	0.544931
PMA3G07695.1	0.541175	0.545553
PMA6G03184.1	0.555652	0.545824
PMA2G04444.1	0.457815	0.546303
PMA5G03257.1	0.553536	0.546351
PMA6G05639.1	0.458465	0.546922
PMA4G06151.1	0.571763	0.546976
PMA7G00205.1	0.52687	0.546985
PMA3G03273.1	0.447117	0.547033
PMA1G05651.1	0.476422	0.547039
PMA6G01110.1	0.481374	0.547584
PMA1G03172.1	0.587558	0.548089
PMA7G02192.1	0.683362	0.549351
PMA2G04990.1	0.539216	0.549405
PMA6G01360.1	0.445952	0.549794
PMA7G06219.1	0.336919	0.550979
PMA3G03219.1	0.545627	0.55108
PMA1G06314.1	0.644618	0.551772
PMA6G03385.1	0.541159	0.552024
PMA3G07759.1	0.531659	0.552131
PMA6G06084.1	0.451316	0.552637
PMA7G05122.1	0.593329	0.552678
PMA4G03671.1	0.411854	0.554346
PMA2G06593.1	0.599444	0.554698
PMA5G01249.1	0.462133	0.554781
PMA3G06077.1	0.447668	0.555678
PMA6G03817.1	0.516624	0.5561
PMA1G03914.1	0.496683	0.556411
PMA4G00892.1	0.562879	0.556933
PMA3G02122.1	0.526142	0.557742
PMA2G00073.1	0.599248	0.558032
PMA3G06913.1	0.396324	0.558236
PMA7G03081.1	0.549255	0.558684
PMA5G01524.1	0.453295	0.558855
PMA2G00690.1	0.422344	0.559853
PMA3G00049.1	0.46584	0.559982
PMA2G05265.1	0.423987	0.561102
PMA7G04772.1	0.573297	0.561444
PMA7G01756.1	0.672632	0.562423
PMA2G07537.1	0.56272	0.562752
PMA5G05859.1	0.684658	0.563113
PMA6G03263.1	0.529688	0.563305
PMA2G01216.1	0.323459	0.564056
PMA1G02292.1	0.436175	0.564258
PMA2G07038.1	0.552863	0.564502
PMA6G01378.1	0.469978	0.564963
PMA0G00439.1	0.422195	0.564992
PMA5G03705.1	0.42212	0.565337
PMA2G06507.1	0.344653	0.565383
PMA3G02566.1	0.345697	0.565639
PMA2G07180.1	0.457991	0.566093
PMA3G08240.1	0.539123	0.566222
PMA4G01167.1	0.466746	0.566484
PMA3G01861.1	0.481616	0.567085
PMA6G02786.1	0.518741	0.567238
PMA2G00025.1	0.269948	0.568227
PMA3G00857.1	0.338962	0.568247
PMA7G04137.1	0.431646	0.569067
PMA3G06816.1	0.613799	0.569707
PMA5G04736.1	0.42328	0.57005
PMA6G02673.1	0.328994	0.570564
PMA1G02883.1	0.527227	0.570914
PMA4G03210.1	0.472453	0.570927
PMA2G05248.1	0.519696	0.570937
PMA6G04192.1	0.577216	0.571108
PMA6G06900.1	0.557686	0.571133
PMA4G00351.1	0.495287	0.57114
PMA3G05119.1	0.477678	0.571384
PMA1G07009.1	0.458319	0.571503
PMA6G04651.1	0.49529	0.571516
PMA1G03086.1	0.462342	0.572274
PMA2G06429.1	0.562968	0.57251
PMA4G01364.1	0.516187	0.573173
PMA6G06441.1	0.312835	0.573181
PMA2G05210.1	0.434746	0.57366
PMA3G02250.1	0.676679	0.573823
PMA7G03256.1	0.559554	0.574199
PMA7G02382.1	0.412526	0.574485
PMA6G01396.1	0.563754	0.574748
PMA6G00452.1	0.51948	0.575528

## Sheet: Table S4
Table S4 Gene ID of the 5 gene families for TIRGs annotated in genome of PI537069.
Fanily	Gene ID
GAPDH	PMA3G02378.1
GAPDH	PMA2G00497.1
GAPDH	PMA3G04796.1
GAPDH	PMA3G06266.1
GAPDH	PMA5G00224.1
GAPDH	PMA4G00389.1
GAPDH	PMA6G01211.1
GAPDH	PMA5G04154.1
GAPDH	PMA5G04153.1
TBU	PMA1G04698.1
TBU	PMA1G04839.1
TBU	PMA1G05384.1
TBU	PMA1G04151.1
TBU	PMA1G04594.1
TBU	PMA2G05941.1
TBU	PMA3G03589.1
TBU	PMA2G00447.1
TBU	PMA2G06410.1
TBU	PMA2G06824.1
TBU	PMA2G06896.1
TBU	PMA3G03912.1
TBU	PMA3G00268.1
TBU	PMA5G00025.1
TBU	PMA5G01024.1
TBU	PMA5G04100.1
TBU	PMA5G04279.1
TBU	PMA6G01756.1
TBU	PMA6G02048.1
TBU	PMA6G02049.1
TBU	PMA6G02380.1
TBU	PMA7G00931.1
TBU	PMA6G05666.1
UBC	PMA1G00675.1
UBC	PMA1G00677.1
UBC	PMA1G00676.1
UBC	PMA1G00949.1
UBC	PMA1G00951.1
UBC	PMA1G00952.1
UBC	PMA1G04996.1
UBC	PMA1G05188.1
UBC	PMA1G05953.1
UBC	PMA1G05955.1
UBC	PMA1G05956.1
UBC	PMA1G05986.1
UBC	PMA2G04800.1
UBC	PMA2G06055.1
UBC	PMA2G03158.1
UBC	PMA2G03190.1
UBC	PMA2G01490.1
UBC	PMA2G01488.1
UBC	PMA2G01921.1
UBC	PMA3G01104.1
UBC	PMA3G01106.1
UBC	PMA2G00166.1
UBC	PMA2G06304.1
UBC	PMA2G06994.1
UBC	PMA3G05280.1
UBC	PMA3G05882.1
UBC	PMA1G06715.1
UBC	PMA1G06714.1
UBC	PMA1G07276.1
UBC	PMA1G07337.1
UBC	PMA3G06635.1
UBC	PMA3G00073.1
UBC	PMA3G00243.1
UBC	PMA4G00600.1
UBC	PMA4G00974.1
UBC	PMA5G00154.1
UBC	PMA5G00356.1
UBC	PMA4G01631.1
UBC	PMA4G01701.1
UBC	PMA4G02613.1
UBC	PMA4G02617.1
UBC	PMA5G01685.1
UBC	PMA4G01237.1
UBC	PMA4G01700.1
UBC	PMA3G07400.1
UBC	PMA3G07404.1
UBC	PMA3G07919.1
UBC	PMA6G00452.1
UBC	PMA6G00550.1
UBC	PMA6G01156.1
UBC	PMA6G01282.1
UBC	PMA5G04216.1
UBC	PMA5G04220.1
UBC	PMA5G02799.1
UBC	PMA6G06785.1
UBC	PMA6G01652.1
UBC	PMA6G02499.1
UBC	PMA6G00041.1
UBC	PMA6G03520.1
UBC	PMA6G04185.1
UBC	PMA6G04333.1
UBC	PMA6G04379.1
UBC	PMA6G04378.1
UBC	PMA6G04392.1
UBC	PMA7G00880.1
UBC	PMA7G00913.1
UBC	PMA6G05969.1
UBC	PMA7G04014.1
UBC	PMA7G04139.1
UBC	PMA7G04227.1
UBC	PMA7G04667.1
UBC	PMA7G05309.1
UBC	PMA7G06369.1
UBC	PMA7G06793.1
UBQ	PMA5G04015.1
UBQ	PMA5G04324.1
CYP	PMA0G00699.1
CYP	PMA0G00855.1
CYP	PMA1G01174.1
CYP	PMA2G03990.1
CYP	PMA1G02772.1
CYP	PMA1G02891.1
CYP	PMA1G03869.1
CYP	PMA2G02895.1
CYP	PMA2G00935.1
CYP	PMA2G00172.1
CYP	PMA2G00432.1
CYP	PMA2G07242.1
CYP	PMA3G05488.1
CYP	PMA1G06402.1
CYP	PMA5G00873.1
CYP	PMA3G07764.1
CYP	PMA3G07976.1
CYP	PMA4G03401.1
CYP	PMA4G03423.1
CYP	PMA6G01296.1
CYP	PMA5G03505.1
CYP	PMA5G03727.1
CYP	PMA5G03730.1
CYP	PMA5G04112.1
CYP	PMA5G04109.1
CYP	PMA6G01784.1
CYP	PMA7G02092.1
CYP	PMA7G01070.1
CYP	PMA7G04712.1
CYP	PMA7G06182.1

## Sheet: Table S5
Table S5 Primers sequence.
Type	Gene ID	Forward primer	Reverse primer
HKG-TIRG	PMA4G00389.1	GCATCAGGAACCCTGAGGAG	ACCACCCTTCAAGTGAGCAG
HKG-TIRG	PMA5G04324.1	CTTGGATTGGTTTGGGCGAG	ACCTGGATCTTGGCCTTGAC
HKG-TIRG	PMA2G01921.1	CCTGAGAAGCCACCATCTGT	CTTGCGATTGTGTGAGGCAG
HKG-TIRG	PMA2G04800.1	AGATGGTGAACGACGGGATG	GAAGCCGATGGATGGGGATT
HKG	PMA3G00301.1	AGCATACCCTCCTCCTCCTC	AAGCTGACGGAGACCATGAC
HKG	PMA2G00004.1	GAGAGCGGCTCCATATCCTC	CCTTCTCGGTGCTGAAGGTT
HKG	PMA2G07048.1	CCCTGTTCTTCGTCTCCTCC	AGCAGCAGGAGATTGACTGG
HKG	PMA3G06850.1	TGAAGTGTGTGAGGCCCATC	TGCTCGTCGTCTAGTTCAGC
HKG	PMA7G00766.1	GCAGGAGAAGGTGAGGAAGT	TTCTGCTGCTCGAACACCTT
HKG	PMA6G01008.1	GCAACTACGTCAAGGCGTTC	GGTGAACTTGGCGGTGATTG
HKG	PMA7G01352.1	CGTTCTCAGCTAGGGTCAGG	GTCCTGTTTCGATGATGCCG
DEG	PMA1G05624.1	TAGCTGCATGAGGTCCTTCC	TTCGTGAGGGATGAAGCTGG
DEG	PMA2G06047.1	TGAATGAAGGTCCAGGGCAC	GGCTGAGGTGATGTGGTCAT
DEG	PMA7G03289.1	GCCATGTCGTCAGCTTCATC	CAGGAAGTCGTGGAGGTACG
DEG	PMA7G03305.1	CGTTCCAGCTCATCTCCTCC	CTGGACCTTCGCCTCCATC
DEG	PMA7G03644.1	TCATGTCCAAGTTCCGCCT	ACTGCTGGGAGATGAAGCG
DEG	PMA5G00192.1	TTCTGGCATTCTTGCCCACT	CTAGGGCACGAACAGATCCC
DEG	PMA1G06320.1	TTGGCAAGTTTGACAGCGTG	TCTCACAGCGCACATCAAGT
DEG	PMA3G06192.1	TGCGAGCAAAGATAGCCACT	GCATCACCATCCTCATCGGT
DEG	PMA4G00285.1	GACTTCGGAGGCTATCCGTG	CAAGCAACCAGCACATCAGG
DEG	PMA6G02786.1	CACCGCGTGTTCGATTTCTT	ACGTTCTGGTTCTTGCGGAT

## Sheet: Table S6
Table S6 Gene ID and TAU scores of TSGs.
TDDS	Gene ID	TAU value
TST	PMA6G04571.1	0.900026
5LL	PMA1G01513.1	0.900045
5LR	PMA3G01932.1	0.90006
TR	PMA2G01043.1	0.900068
I0S	PMA2G01591.1	0.900101
FST	PMA2G04066.1	0.900115
3LR	PMA4G02552.1	0.900119
I48R	PMA1G06844.1	0.900123
5LR	PMA3G01699.1	0.900125
DST	PMA6G03314.1	0.900152
I48G	PMA1G01705.1	0.900154
TR	PMA2G03021.1	0.900176
I36R	PMA4G02626.1	0.900208
I36R	PMA4G02631.1	0.900208
I36R	PMA4G02627.1	0.900208
I36R	PMA4G02630.1	0.900208
3LR	PMA1G00779.1	0.90021
I48R	PMA5G00327.1	0.900219
FSP	PMA5G03423.1	0.900226
TR	PMA1G01770.1	0.900277
I36R	PMA3G00809.1	0.900294
I48R	PMA6G03770.1	0.900334
I0S	PMA5G02678.1	0.900335
I48R	PMA5G05623.1	0.900335
3LL	PMA5G05909.1	0.900351
TR	PMA5G05634.1	0.900404
FSP	PMA7G03463.1	0.900417
5LR	PMA1G01195.1	0.900428
I48R	PMA5G05380.1	0.900431
3LR	PMA6G01461.1	0.900432
3LR	PMA5G01278.1	0.900433
DL	PMA7G06686.1	0.900445
5LR	PMA1G01691.1	0.900448
3LR	PMA3G07123.1	0.900469
3LR	PMA1G02889.1	0.900487
HSP	PMA5G01265.1	0.900491
TR	PMA5G02115.1	0.900492
I0S	PMA3G05731.1	0.900525
FST	PMA2G00178.1	0.900553
HSP	PMA7G02298.1	0.900574
DST	PMA1G06944.1	0.900586
HSP	PMA5G00301.1	0.900603
5LR	PMA2G01168.1	0.900607
I0S	PMA7G05959.1	0.900627
DSP	PMA3G01977.1	0.900641
5LL	PMA3G04106.1	0.900642
HSP	PMA2G00578.1	0.900675
TR	PMA1G00640.1	0.900682
I0S	PMA1G06287.1	0.900686
DL	PMA6G04064.1	0.900713
I0S	PMA3G06747.1	0.900733
I0S	PMA3G00990.1	0.90074
I0S	PMA5G04309.1	0.900778
I48R	PMA3G03384.1	0.900788
3LR	PMA1G01184.1	0.900804
5LL	PMA2G00112.1	0.900818
5LR	PMA7G00254.1	0.900858
5LR	PMA4G06262.1	0.900868
TR	PMA7G00852.1	0.900916
RS	PMA2G02505.1	0.900924
TST	PMA5G02328.1	0.900949
I36R	PMA3G07812.1	0.900965
5LL	PMA5G00652.1	0.900979
FST	PMA3G07514.1	0.900983
TST	PMA2G04402.1	0.901008
TR	PMA2G04594.1	0.901015
HL	PMA7G02852.1	0.901022
3LR	PMA4G01151.1	0.901047
DST	PMA1G05896.1	0.901061
5LL	PMA6G01345.1	0.901115
TT	PMA1G06460.1	0.901116
FST	PMA2G06657.1	0.901118
I48G	PMA1G00397.1	0.901127
I0S	PMA6G04442.1	0.901164
I48G	PMA4G04402.1	0.901174
TR	PMA4G05509.1	0.901179
5LR	PMA2G04720.1	0.90118
I0S	PMA5G04110.1	0.90122
TST	PMA5G02804.1	0.901236
TR	PMA3G08027.1	0.901283
TST	PMA3G06813.1	0.901304
HSP	PMA5G02084.1	0.901329
I48R	PMA4G01208.1	0.901331
DSP	PMA2G05434.1	0.901343
I48R	PMA3G04308.1	0.901345
I0S	PMA4G03909.1	0.901349
I48G	PMA3G02463.1	0.90135
HSP	PMA2G03612.1	0.901354
I0S	PMA4G03413.1	0.901358
FST	PMA4G05384.1	0.901365
HSP	PMA6G04584.1	0.901395
FSP	PMA1G05222.1	0.901397
5LR	PMA7G03028.1	0.901398
5LR	PMA6G01470.1	0.901413
I48R	PMA6G04294.1	0.901422
I36R	PMA4G03669.1	0.901441
I0S	PMA5G03422.1	0.901446
3LL	PMA5G05805.1	0.901456
I0S	PMA7G00265.1	0.901486
3LR	PMA2G01911.1	0.901507
I0S	PMA3G06181.1	0.901511
FSP	PMA3G06200.1	0.901535
I0S	PMA6G01766.1	0.901544
5LR	PMA1G07126.1	0.901597
I36R	PMA5G00411.1	0.901599
HST	PMA2G00778.1	0.901605
TT	PMA5G00503.1	0.901626
I0S	PMA7G02931.1	0.90163
TR	PMA7G01285.1	0.901657
I0S	PMA6G03840.1	0.901685
TR	PMA2G04431.1	0.901685
HSP	PMA1G02294.1	0.901699
HSP	PMA7G01408.1	0.901708
TR	PMA3G03495.1	0.901711
5LR	PMA3G00612.1	0.901753
I0S	PMA5G03347.1	0.901759
3LL	PMA5G03427.1	0.901772
DL	PMA1G06714.1	0.901829
TR	PMA2G03268.1	0.901877
I0S	PMA4G05330.1	0.901903
I0S	PMA4G02773.1	0.901963
I48R	PMA7G04787.1	0.901966
TT	PMA6G00215.1	0.901973
I36R	PMA0G00792.1	0.901974
TT	PMA3G01131.1	0.902008
5LR	PMA2G05475.1	0.902009
RS	PMA5G03640.1	0.902011
DSP	PMA2G03925.1	0.902014
3LL	PMA3G01835.1	0.902032
HSP	PMA7G03679.1	0.902034
FSP	PMA4G02925.1	0.90204
TT	PMA3G04319.1	0.902051
I0S	PMA1G04283.1	0.902063
I0S	PMA1G04199.1	0.90207
I0S	PMA1G02466.1	0.90209
3LR	PMA5G00310.1	0.902094
3LL	PMA1G00478.1	0.902108
I0S	PMA3G07979.1	0.902125
TR	PMA6G06881.1	0.902147
TR	PMA1G05865.1	0.902149
5LR	PMA3G01689.1	0.902151
I36R	PMA2G04929.1	0.902193
3LL	PMA1G06319.1	0.902205
DSP	PMA5G02895.1	0.902218
I36G	PMA3G06889.1	0.902222
I48R	PMA5G02986.1	0.902225
I48R	PMA3G00442.1	0.902257
5LR	PMA1G00589.1	0.902263
HST	PMA6G06469.1	0.902292
I48R	PMA3G04696.1	0.90231
HSP	PMA5G00706.1	0.902312
DST	PMA6G00255.1	0.902314
TT	PMA1G04772.1	0.902317
HST	PMA6G06709.1	0.902358
HSP	PMA4G03929.1	0.902378
TL	PMA6G03442.1	0.90243
TST	PMA3G02467.1	0.902463
3LR	PMA3G04002.1	0.902467
FST	PMA7G00002.1	0.902469
I0S	PMA3G00933.1	0.902471
5LL	PMA2G06227.1	0.902473
3LL	PMA4G04905.1	0.902476
I36G	PMA2G07360.1	0.902505
3LR	PMA7G05425.1	0.902526
I0S	PMA2G04521.1	0.902586
FSP	PMA3G07944.1	0.902595
I48G	PMA5G04155.1	0.902609
I0S	PMA6G00893.1	0.902619
5LR	PMA3G00222.1	0.90263
HSP	PMA6G03981.1	0.902639
3LR	PMA6G01613.1	0.902649
HL	PMA6G03971.1	0.902665
I0S	PMA5G03045.1	0.902671
I0S	PMA4G01929.1	0.902671
I48G	PMA7G01299.1	0.902678
3LL	PMA5G00935.1	0.902706
5LR	PMA7G03636.1	0.902712
FL	PMA3G00483.1	0.902715
FST	PMA1G06168.1	0.902715
G24	PMA4G03363.1	0.902721
DSP	PMA1G04172.1	0.902742
FSP	PMA2G01593.1	0.902744
TR	PMA7G03678.1	0.902766
I36R	PMA4G00810.1	0.902776
FSP	PMA4G00889.1	0.902777
FSP	PMA5G02383.1	0.902827
DST	PMA6G01370.1	0.902849
I48R	PMA1G06231.1	0.902894
5LR	PMA5G01417.1	0.902902
TT	PMA6G03752.1	0.902905
HSP	PMA3G01724.1	0.902906
G24	PMA1G00870.1	0.902911
5LR	PMA1G00424.1	0.902927
I48G	PMA5G02304.1	0.902931
FSP	PMA1G00624.1	0.902937
I0S	PMA6G00431.1	0.902965
TR	PMA6G00140.1	0.90299
5LL	PMA3G02378.1	0.903024
I48G	PMA5G01648.1	0.903027
DST	PMA6G06622.1	0.903108
TR	PMA2G04202.1	0.903143
HSP	PMA6G01956.1	0.903147
DL	PMA2G06749.1	0.903151
3LL	PMA4G06122.1	0.903175
HSP	PMA7G00115.1	0.903176
DST	PMA2G00748.1	0.903197
3LR	PMA4G05894.1	0.90321
DSP	PMA3G02202.1	0.903228
HSP	PMA4G05567.1	0.903238
I36G	PMA6G06736.1	0.903258
TR	PMA6G05414.1	0.90326
FSP	PMA7G06835.1	0.90327
HSP	PMA3G05162.1	0.903271
I36G	PMA2G05952.1	0.903272
FSP	PMA4G01100.1	0.903285
FST	PMA3G08110.1	0.903292
HSP	PMA3G07755.1	0.903319
I0S	PMA7G00026.1	0.903324
TL	PMA7G01785.1	0.903332
FST	PMA5G01003.1	0.903339
HSP	PMA1G07988.1	0.903367
HL	PMA1G05128.1	0.903379
HSP	PMA3G00500.1	0.903386
HL	PMA5G00470.1	0.903391
I0S	PMA5G02932.1	0.903391
TR	PMA2G05643.1	0.903442
3LL	PMA2G03859.1	0.903478
I0S	PMA2G06402.1	0.903505
I0S	PMA5G00737.1	0.903535
TR	PMA1G04322.1	0.903543
TST	PMA7G01693.1	0.903547
TR	PMA1G07698.1	0.903562
FSP	PMA5G04550.1	0.903604
I36R	PMA1G01361.1	0.90361
TR	PMA2G03500.1	0.903636
I0S	PMA3G02929.1	0.903693
5LR	PMA3G01904.1	0.903704
I36R	PMA2G03701.1	0.903705
FSP	PMA6G02324.1	0.903732
I0S	PMA6G01061.1	0.903742
DL	PMA4G05990.1	0.903748
I0S	PMA1G05733.1	0.903753
TL	PMA4G04470.1	0.903753
FST	PMA6G05997.1	0.903784
I0S	PMA4G00015.1	0.903825
I0S	PMA4G02407.1	0.903825
I48R	PMA7G05317.1	0.903835
3LL	PMA1G01653.1	0.903844
5LR	PMA1G01923.1	0.90386
I0S	PMA3G06276.1	0.90386
I0S	PMA5G03801.1	0.903867
I0S	PMA3G06001.1	0.903871
5LR	PMA6G05135.1	0.903874
DST	PMA5G03362.1	0.903928
HST	PMA2G00756.1	0.903941
I0S	PMA1G00089.1	0.903949
TR	PMA6G02031.1	0.90398
FSP	PMA2G05602.1	0.903981
I0S	PMA1G06014.1	0.903985
TST	PMA1G05987.1	0.904015
3LR	PMA5G03504.1	0.904025
RS	PMA1G03530.1	0.904051
I0S	PMA3G01014.1	0.904066
HSP	PMA7G03119.1	0.904113
I48R	PMA4G03185.1	0.904118
I48R	PMA1G01618.1	0.90417
I0S	PMA5G03469.1	0.90418
FL	PMA3G05621.1	0.904191
I48G	PMA7G06469.1	0.904225
I48R	PMA6G05644.1	0.90423
TR	PMA5G01290.1	0.904232
5LR	PMA6G01588.1	0.904234
I48R	PMA5G00328.1	0.904237
TR	PMA7G05457.1	0.904281
RS	PMA4G03292.1	0.904316
HSP	PMA2G06105.1	0.904318
FSP	PMA4G05305.1	0.904336
TR	PMA3G06774.1	0.904342
I36R	PMA6G01777.1	0.904344
HSP	PMA3G01492.1	0.904351
5LR	PMA6G02030.1	0.904414
I48G	PMA2G07203.1	0.904434
TST	PMA2G05777.1	0.904436
5LL	PMA4G06068.1	0.904456
I36G	PMA5G01405.1	0.904466
5LR	PMA4G03637.1	0.904469
I48R	PMA3G04695.1	0.904478
5LL	PMA6G03980.1	0.904486
TST	PMA1G02784.1	0.904496
HSP	PMA2G05551.1	0.904539
I48G	PMA5G01388.1	0.904557
RS	PMA3G07067.1	0.904576
I0S	PMA2G00612.1	0.904605
I48R	PMA2G02802.1	0.904634
5LL	PMA3G07245.1	0.904635
I36R	PMA3G06983.1	0.904642
HSP	PMA1G04367.1	0.90468
I48G	PMA5G00114.1	0.904712
DSP	PMA5G03823.1	0.904714
I0S	PMA3G02308.1	0.904754
HSP	PMA2G05983.1	0.90476
TR	PMA7G05151.1	0.904766
5LR	PMA4G02088.1	0.904779
TST	PMA6G00526.1	0.904807
FSP	PMA4G01139.1	0.90482
DSP	PMA4G04085.1	0.904826
HL	PMA6G00455.1	0.904845
I36G	PMA3G01337.1	0.904861
DL	PMA7G06764.1	0.904869
I0S	PMA6G05939.1	0.904915
I48R	PMA1G02010.1	0.904918
I48R	PMA6G00001.1	0.904925
FSP	PMA4G04421.1	0.90493
I48R	PMA7G00496.1	0.90495
TT	PMA1G04228.1	0.90497
TL	PMA2G05250.1	0.90498
HSP	PMA3G07603.1	0.905004
5LR	PMA2G01309.1	0.905008
5LL	PMA4G04583.1	0.905017
HL	PMA3G00560.1	0.905021
I48R	PMA7G00631.1	0.905025
I48R	PMA0G00036.1	0.905046
TR	PMA4G01011.1	0.905055
TR	PMA6G00692.1	0.905078
TST	PMA2G01394.1	0.905078
FST	PMA7G05193.1	0.90511
5LR	PMA4G00254.1	0.905179
DST	PMA3G08148.1	0.905191
TST	PMA3G06876.1	0.905193
TR	PMA7G06401.1	0.905197
TR	PMA1G04796.1	0.905202
TT	PMA3G00574.1	0.90521
HSP	PMA5G00638.1	0.905214
DL	PMA6G05328.1	0.905218
3LR	PMA3G04457.1	0.905236
I48R	PMA5G05821.1	0.905241
TR	PMA1G04686.1	0.905242
5LR	PMA2G03736.1	0.905246
TT	PMA3G00513.1	0.905275
FSP	PMA1G02293.1	0.905299
5LR	PMA2G04913.1	0.905315
FL	PMA3G02686.1	0.905323
I48R	PMA5G01041.1	0.905328
DL	PMA1G04403.1	0.905342
5LR	PMA2G03598.1	0.905352
3LR	PMA1G01359.1	0.905361
TT	PMA2G06069.1	0.905365
I0S	PMA7G05074.1	0.905374
HST	PMA6G05480.1	0.905377
FSP	PMA6G04195.1	0.905418
TR	PMA4G01554.1	0.905426
I48R	PMA6G01740.1	0.905458
I36R	PMA1G04289.1	0.905492
I0S	PMA1G05002.1	0.905496
DSP	PMA1G05959.1	0.905527
TST	PMA5G00563.1	0.905534
3LR	PMA3G00846.1	0.905545
HSP	PMA5G00391.1	0.905552
3LR	PMA2G04730.1	0.905567
I48R	PMA5G02985.1	0.905581
RS	PMA2G04694.1	0.905588
DST	PMA6G06743.1	0.905594
5LR	PMA4G02583.1	0.905619
HST	PMA5G01255.1	0.905621
FSP	PMA6G06463.1	0.905639
I0S	PMA7G02710.1	0.905646
I48R	PMA2G06737.1	0.905664
I36G	PMA4G00894.1	0.905673
I0S	PMA3G08090.1	0.905699
TST	PMA2G00483.1	0.9057
RS	PMA2G00642.1	0.905739
TST	PMA6G05159.1	0.905776
TR	PMA5G06014.1	0.905785
TR	PMA1G06606.1	0.905802
I0S	PMA7G05573.1	0.905803
5LR	PMA3G05690.1	0.905813
I48G	PMA5G03047.1	0.905833
3LR	PMA7G00270.1	0.905838
3LR	PMA3G01075.1	0.905848
I0S	PMA1G05099.1	0.905852
I36R	PMA4G00747.1	0.905863
FST	PMA4G03709.1	0.905867
3LR	PMA1G00741.1	0.905868
HST	PMA3G03988.1	0.905883
I48G	PMA6G05881.1	0.905905
3LL	PMA3G06674.1	0.905907
TR	PMA5G05717.1	0.905947
FST	PMA3G07055.1	0.90595
I0S	PMA1G04306.1	0.905976
I36R	PMA4G02555.1	0.905989
FL	PMA5G00221.1	0.906064
G24	PMA1G04978.1	0.906075
3LR	PMA2G05407.1	0.906109
3LR	PMA2G05408.1	0.906109
FSP	PMA4G01314.1	0.906121
I36R	PMA3G07904.1	0.906125
FSP	PMA4G03211.1	0.906127
FL	PMA4G05805.1	0.906128
3LR	PMA1G07107.1	0.906184
5LR	PMA6G05920.1	0.906185
DSP	PMA5G01043.1	0.906188
3LL	PMA4G02747.1	0.906219
TT	PMA1G07439.1	0.906226
I48R	PMA4G03468.1	0.906233
TR	PMA6G06203.1	0.906236
I0S	PMA5G05824.1	0.906241
FSP	PMA2G03210.1	0.90634
I0S	PMA2G03769.1	0.906351
FST	PMA7G02187.1	0.9064
DL	PMA7G06634.1	0.906402
I48G	PMA6G06545.1	0.906414
FL	PMA4G03026.1	0.906436
TR	PMA6G05518.1	0.906441
HSP	PMA4G06181.1	0.906476
3LR	PMA6G06909.1	0.906477
HST	PMA4G02087.1	0.906481
5LR	PMA6G00419.1	0.906504
TT	PMA6G06339.1	0.906506
HL	PMA1G06107.1	0.906544
5LR	PMA2G04093.1	0.906549
3LL	PMA5G04181.1	0.906551
HST	PMA2G06803.1	0.906566
3LR	PMA5G00371.1	0.906574
3LR	PMA4G04305.1	0.906577
I36R	PMA2G01130.1	0.906609
DSP	PMA5G00252.1	0.90662
I48G	PMA2G00409.1	0.906628
G24	PMA7G03006.1	0.906639
HL	PMA6G03879.1	0.906671
DSP	PMA4G06284.1	0.90669
HST	PMA3G01370.1	0.906691
5LR	PMA3G01905.1	0.906691
I0S	PMA6G05975.1	0.906702
HSP	PMA1G07850.1	0.906716
G24	PMA4G05398.1	0.906743
5LR	PMA2G02695.1	0.906764
5LR	PMA2G07277.1	0.906764
HSP	PMA5G03136.1	0.906806
5LR	PMA1G00384.1	0.906807
FST	PMA6G04827.1	0.906811
DL	PMA5G05450.1	0.906819
FSP	PMA3G05378.1	0.906824
FSP	PMA2G04221.1	0.906848
3LL	PMA4G05811.1	0.906861
FSP	PMA2G03961.1	0.906867
5LR	PMA6G00621.1	0.906886
I36R	PMA2G07349.1	0.906904
TR	PMA2G06192.1	0.906907
TST	PMA6G01415.1	0.906924
I0S	PMA4G04154.1	0.906939
DST	PMA4G03843.1	0.907021
3LR	PMA3G02114.1	0.90706
TR	PMA6G05156.1	0.907061
HSP	PMA3G01450.1	0.9071
TR	PMA6G06166.1	0.907102
HSP	PMA5G00789.1	0.907119
5LR	PMA5G03377.1	0.907127
HST	PMA4G04969.1	0.907138
5LR	PMA1G04646.1	0.90714
I48R	PMA3G05434.1	0.907153
TT	PMA2G06799.1	0.907176
3LR	PMA3G06227.1	0.907176
I0S	PMA5G04498.1	0.907183
I0S	PMA3G01649.1	0.9072
3LL	PMA7G05887.1	0.907209
5LR	PMA2G03676.1	0.90721
3LR	PMA1G00524.1	0.907223
I48R	PMA3G06375.1	0.907258
TR	PMA4G02183.1	0.907281
HSP	PMA1G04439.1	0.907298
I36G	PMA7G02587.1	0.907302
HSP	PMA5G00073.1	0.907305
I48G	PMA3G08314.1	0.907306
5LR	PMA6G04101.1	0.907329
TST	PMA7G06388.1	0.907341
TR	PMA7G01396.1	0.90736
5LR	PMA7G04724.1	0.907367
I0S	PMA1G02142.1	0.907373
I48R	PMA2G06959.1	0.90738
HSP	PMA6G00305.1	0.907407
G24	PMA2G03630.1	0.907415
I0S	PMA3G01033.1	0.907418
HL	PMA4G02017.1	0.907422
5LR	PMA4G00973.1	0.907426
TST	PMA1G07745.1	0.907438
TR	PMA1G05857.1	0.907452
I0S	PMA3G01166.1	0.907461
HSP	PMA3G07093.1	0.907462
I48G	PMA2G07070.1	0.907483
HSP	PMA1G05608.1	0.907492
DL	PMA6G03297.1	0.907514
TT	PMA3G07805.1	0.907518
I0S	PMA5G03796.1	0.907526
HSP	PMA2G02854.1	0.907542
FST	PMA6G00479.1	0.907565
TST	PMA7G01856.1	0.907571
FL	PMA2G01860.1	0.907583
TT	PMA5G03690.1	0.907589
5LL	PMA6G04544.1	0.907601
3LR	PMA6G06879.1	0.907617
I0S	PMA4G00777.1	0.907671
TT	PMA5G03188.1	0.907714
FSP	PMA3G00046.1	0.907744
FSP	PMA3G07939.1	0.907745
5LR	PMA6G04037.1	0.907751
5LR	PMA1G02113.1	0.907767
DSP	PMA6G06567.1	0.907768
TR	PMA1G04840.1	0.907771
FL	PMA2G04277.1	0.907777
TR	PMA5G04752.1	0.907777
I36G	PMA3G07318.1	0.907786
I0S	PMA1G07067.1	0.907815
TST	PMA2G05101.1	0.907818
TR	PMA4G06140.1	0.907836
FSP	PMA5G01463.1	0.907854
HST	PMA1G01435.1	0.907855
TR	PMA6G04476.1	0.907888
I36R	PMA1G00392.1	0.90789
TR	PMA5G05483.1	0.907893
G24	PMA3G01667.1	0.907902
DSP	PMA1G01271.1	0.907904
TR	PMA7G00787.1	0.907928
5LR	PMA3G01326.1	0.907934
DL	PMA1G00760.1	0.90795
5LR	PMA2G05235.1	0.90796
I0S	PMA5G05918.1	0.908
I48G	PMA1G02028.1	0.908004
TR	PMA1G06825.1	0.908005
3LR	PMA6G01607.1	0.908026
I48R	PMA4G02089.1	0.908039
FL	PMA1G00159.1	0.90806
TL	PMA7G03297.1	0.908068
I48R	PMA2G00047.1	0.908076
RS	PMA1G03046.1	0.908141
5LR	PMA3G06792.1	0.908187
DL	PMA7G01279.1	0.90819
HST	PMA5G01669.1	0.908209
FSP	PMA5G05242.1	0.908229
I0S	PMA6G04609.1	0.908253
3LR	PMA2G06525.1	0.90828
3LR	PMA2G01490.1	0.908283
HSP	PMA1G02789.1	0.908287
RS	PMA5G01913.1	0.908305
I48G	PMA3G06072.1	0.908309
I48R	PMA1G02100.1	0.908355
5LR	PMA4G04791.1	0.908358
G24	PMA4G05848.1	0.908363
I36R	PMA4G00700.1	0.908413
TST	PMA7G03653.1	0.908438
5LR	PMA7G00720.1	0.908448
DST	PMA2G07592.1	0.90845
5LR	PMA3G06918.1	0.908454
FST	PMA3G07290.1	0.908459
I0S	PMA5G04041.1	0.908463
TR	PMA6G06310.1	0.908469
I0S	PMA7G06606.1	0.908496
DST	PMA3G06410.1	0.908515
5LL	PMA3G05968.1	0.90852
I0S	PMA3G03704.1	0.90852
HST	PMA7G02809.1	0.908524
DL	PMA3G05967.1	0.90853
FST	PMA4G02402.1	0.908531
DST	PMA2G05052.1	0.908535
I0S	PMA5G02327.1	0.90854
TR	PMA1G02191.1	0.908555
HST	PMA1G02339.1	0.908582
TT	PMA6G05003.1	0.908612
HST	PMA5G04161.1	0.908615
TT	PMA7G02812.1	0.908628
I36R	PMA6G01697.1	0.908634
I36R	PMA2G05797.1	0.908667
I48R	PMA2G04731.1	0.908684
DST	PMA5G04302.1	0.908696
TL	PMA6G03460.1	0.908716
I0S	PMA2G05420.1	0.908725
FSP	PMA3G06445.1	0.90873
DST	PMA4G03693.1	0.90876
TR	PMA7G02340.1	0.908777
FSP	PMA2G03199.1	0.908777
I0S	PMA7G00551.1	0.90883
RS	PMA3G05574.1	0.908867
TST	PMA6G06497.1	0.908889
TST	PMA7G00123.1	0.908898
RS	PMA3G06142.1	0.908899
I36R	PMA7G02563.1	0.908905
HSP	PMA1G06908.1	0.908916
FL	PMA3G02599.1	0.908917
I0S	PMA7G00774.1	0.908932
5LR	PMA6G04849.1	0.908933
FST	PMA3G01784.1	0.90895
5LR	PMA3G01129.1	0.908974
I48R	PMA4G03056.1	0.908984
DST	PMA7G05863.1	0.909019
I0S	PMA6G06349.1	0.909029
HSP	PMA3G01128.1	0.909037
3LR	PMA2G05680.1	0.909091
I0S	PMA4G04682.1	0.909104
FSP	PMA3G02258.1	0.909106
DST	PMA5G03508.1	0.909136
DST	PMA1G06484.1	0.909159
HSP	PMA1G05455.1	0.909162
DSP	PMA3G07035.1	0.909292
3LL	PMA7G01767.1	0.909332
TR	PMA2G04319.1	0.909341
FL	PMA0G00777.1	0.909354
DST	PMA4G02490.1	0.909387
I0S	PMA7G02890.1	0.909388
HST	PMA4G01377.1	0.909392
HST	PMA2G04893.1	0.90941
I48G	PMA3G06770.1	0.90943
FL	PMA0G00796.1	0.909434
HSP	PMA7G02137.1	0.909474
FST	PMA5G04929.1	0.90951
I0S	PMA2G02663.1	0.909554
DL	PMA6G04129.1	0.909557
5LR	PMA1G06185.1	0.909564
TST	PMA5G01180.1	0.909567
I0S	PMA6G05618.1	0.90959
I0S	PMA4G06128.1	0.909623
TR	PMA5G00889.1	0.909634
3LR	PMA1G05653.1	0.909646
HSP	PMA7G01579.1	0.909653
TT	PMA7G06569.1	0.90966
HSP	PMA7G00097.1	0.90969
FSP	PMA6G04018.1	0.909704
I36R	PMA2G04729.1	0.909743
TST	PMA3G07678.1	0.90975
I48G	PMA3G01538.1	0.909779
TT	PMA4G00543.1	0.90978
I48G	PMA3G00633.1	0.90979
HSP	PMA2G04971.1	0.909835
I0S	PMA3G07727.1	0.90984
HSP	PMA2G05266.1	0.909854
HST	PMA7G00593.1	0.909861
I48G	PMA3G03388.1	0.909865
HST	PMA6G06295.1	0.909868
TL	PMA1G01701.1	0.909868
FSP	PMA6G06692.1	0.909882
TR	PMA4G05173.1	0.909911
5LL	PMA7G01977.1	0.909925
3LL	PMA6G05673.1	0.909927
I48R	PMA2G05508.1	0.909945
I48G	PMA7G00108.1	0.909977
HSP	PMA2G00078.1	0.909982
I0S	PMA7G02794.1	0.909985
5LL	PMA4G00618.1	0.909995
I0S	PMA3G07592.1	0.910004
HL	PMA3G03898.1	0.910005
5LR	PMA1G00667.1	0.910011
FST	PMA2G04554.1	0.910029
I48R	PMA7G06129.1	0.910036
TR	PMA4G04091.1	0.910072
3LL	PMA4G05845.1	0.910073
I48R	PMA7G06230.1	0.910089
TST	PMA3G03818.1	0.910097
TR	PMA7G02405.1	0.910117
TR	PMA1G00245.1	0.910161
I48R	PMA3G03693.1	0.910164
HSP	PMA4G00682.1	0.910166
HSP	PMA6G01664.1	0.91018
3LR	PMA1G01150.1	0.910191
5LR	PMA2G03237.1	0.910211
DSP	PMA6G05291.1	0.910223
I48R	PMA4G03229.1	0.910238
FSP	PMA7G03852.1	0.91024
TR	PMA1G07665.1	0.910244
HST	PMA7G06758.1	0.910256
TR	PMA2G05002.1	0.910257
DST	PMA5G02918.1	0.910259
I48G	PMA6G05629.1	0.910268
FL	PMA3G01432.1	0.91031
RS	PMA2G07489.1	0.910313
I48R	PMA5G02067.1	0.910315
I0S	PMA5G00746.1	0.910326
FL	PMA7G03995.1	0.910327
TR	PMA5G04756.1	0.910368
FSP	PMA3G03020.1	0.91037
TR	PMA6G04877.1	0.910419
I0S	PMA6G00426.1	0.910435
I0S	PMA2G05530.1	0.910454
I0S	PMA2G06322.1	0.910468
I48R	PMA5G02270.1	0.910492
I36G	PMA7G06623.1	0.910506
3LR	PMA3G00312.1	0.910533
I48R	PMA1G01805.1	0.910537
I0S	PMA3G05866.1	0.910541
HSP	PMA2G04571.1	0.910566
3LR	PMA2G07361.1	0.910567
TST	PMA2G02653.1	0.910588
RS	PMA7G03543.1	0.910595
HSP	PMA1G06038.1	0.910607
FST	PMA1G01512.1	0.910619
5LR	PMA2G00346.1	0.910655
3LL	PMA2G01139.1	0.910656
HSP	PMA3G03080.1	0.91066
5LR	PMA5G02700.1	0.910761
I48R	PMA4G01670.1	0.910775
DL	PMA4G04191.1	0.910792
TT	PMA1G02110.1	0.910794
3LR	PMA2G01900.1	0.91081
5LL	PMA6G03470.1	0.910828
3LR	PMA1G02782.1	0.910833
I48R	PMA7G00001.1	0.910835
DL	PMA4G01618.1	0.91084
I48R	PMA6G01595.1	0.910875
I0S	PMA7G02000.1	0.910889
FST	PMA7G06205.1	0.910889
HSP	PMA5G04347.1	0.910929
FST	PMA4G03837.1	0.91093
DST	PMA6G06772.1	0.910935
HSP	PMA1G04190.1	0.910961
TST	PMA4G03499.1	0.910992
DL	PMA7G05235.1	0.911002
FSP	PMA3G02671.1	0.911006
I48G	PMA6G01564.1	0.911048
I0S	PMA6G06365.1	0.911052
I0S	PMA6G06907.1	0.911068
TR	PMA1G01287.1	0.911092
TR	PMA2G06228.1	0.911098
I0S	PMA3G01636.1	0.911111
I0S	PMA1G00238.1	0.911113
HST	PMA1G00447.1	0.911125
TR	PMA2G05560.1	0.911132
3LR	PMA5G02409.1	0.911138
3LR	PMA1G02225.1	0.911165
DST	PMA4G06146.1	0.911166
I0S	PMA5G02026.1	0.911168
TST	PMA4G00083.1	0.911226
HST	PMA4G01751.1	0.911238
TT	PMA0G00003.1	0.911243
HST	PMA3G00196.1	0.911248
I48R	PMA5G05197.1	0.911257
I48G	PMA1G00435.1	0.911277
5LL	PMA6G03250.1	0.911294
I0S	PMA6G00114.1	0.911309
RS	PMA6G01702.1	0.911313
FL	PMA2G04124.1	0.911317
FST	PMA1G07954.1	0.911338
FSP	PMA5G03797.1	0.911343
FSP	PMA2G00013.1	0.91139
TL	PMA3G07511.1	0.911403
FL	PMA7G02323.1	0.911405
I0S	PMA4G04873.1	0.911443
I0S	PMA1G07812.1	0.911462
FSP	PMA2G01155.1	0.911466
I48G	PMA3G06065.1	0.911477
I0S	PMA3G01187.1	0.911478
I36R	PMA1G07861.1	0.911516
3LR	PMA1G00537.1	0.911518
I48R	PMA5G00334.1	0.911547
I48G	PMA1G06149.1	0.911564
5LL	PMA4G00785.1	0.911591
5LR	PMA4G02238.1	0.911597
HL	PMA2G01178.1	0.911598
I48G	PMA6G03353.1	0.911601
3LL	PMA4G05316.1	0.911637
I48G	PMA2G00176.1	0.911696
HSP	PMA2G03267.1	0.911715
I36G	PMA1G07195.1	0.911726
3LR	PMA1G06848.1	0.911736
FL	PMA1G06528.1	0.911747
3LL	PMA6G03937.1	0.911784
DSP	PMA1G06013.1	0.911786
3LL	PMA6G00823.1	0.911793
TR	PMA2G04978.1	0.911817
FL	PMA1G01789.1	0.911832
TT	PMA4G00395.1	0.911841
I48R	PMA7G00373.1	0.911843
TST	PMA6G00822.1	0.911852
3LR	PMA2G01904.1	0.911887
3LR	PMA3G07697.1	0.911909
I0S	PMA2G06900.1	0.911911
TR	PMA7G05456.1	0.911911
FL	PMA6G03087.1	0.911912
5LR	PMA7G05129.1	0.911916
I0S	PMA6G00130.1	0.911935
HSP	PMA2G07100.1	0.911939
5LR	PMA7G00587.1	0.911947
HST	PMA3G00008.1	0.911986
3LR	PMA1G01600.1	0.912004
I36G	PMA3G01423.1	0.912004
I48R	PMA7G03015.1	0.912011
I36R	PMA4G02191.1	0.912019
HSP	PMA7G00113.1	0.912021
I48R	PMA3G01180.1	0.912038
I36R	PMA4G02436.1	0.912048
FST	PMA3G02433.1	0.912051
HST	PMA3G01430.1	0.912153
HSP	PMA5G02484.1	0.912154
5LR	PMA3G05853.1	0.912167
I0S	PMA3G05480.1	0.912182
FSP	PMA2G04953.1	0.912184
TR	PMA1G00150.1	0.912184
3LL	PMA2G04941.1	0.912185
3LR	PMA1G07163.1	0.912189
HSP	PMA4G04907.1	0.9122
I36R	PMA4G00631.1	0.912216
TR	PMA4G05516.1	0.912216
5LR	PMA4G01733.1	0.912217
TR	PMA5G02347.1	0.912218
TR	PMA2G00314.1	0.91224
I0S	PMA5G04547.1	0.912272
I36R	PMA6G03533.1	0.912286
3LL	PMA4G04952.1	0.912287
I0S	PMA5G00675.1	0.912288
I48R	PMA2G01498.1	0.912296
I0S	PMA7G06379.1	0.912308
5LR	PMA2G00116.1	0.912317
TST	PMA3G06462.1	0.912323
HST	PMA6G00187.1	0.912339
TST	PMA2G01165.1	0.91241
I48R	PMA2G04852.1	0.912432
I48G	PMA7G06879.1	0.912455
I0S	PMA7G02418.1	0.912466
DSP	PMA5G01722.1	0.912467
TR	PMA1G07542.1	0.912468
I0S	PMA1G00162.1	0.91247
FSP	PMA3G00889.1	0.912482
HSP	PMA7G06537.1	0.912496
3LR	PMA7G03439.1	0.912496
FL	PMA2G06652.1	0.912497
TST	PMA3G05898.1	0.912499
5LL	PMA1G02019.1	0.912504
I48G	PMA7G06867.1	0.912531
I0S	PMA4G03794.1	0.912541
I36G	PMA2G05324.1	0.91255
I0S	PMA2G06942.1	0.91258
I36R	PMA4G01474.1	0.912592
FSP	PMA5G00415.1	0.91262
I48R	PMA5G02687.1	0.912645
5LR	PMA3G00807.1	0.912655
3LL	PMA3G01346.1	0.912682
3LL	PMA6G00536.1	0.912688
TT	PMA3G07525.1	0.912694
HSP	PMA7G02345.1	0.912709
5LR	PMA3G03062.1	0.912714
3LR	PMA7G01286.1	0.912796
FSP	PMA4G01475.1	0.912797
TR	PMA6G04364.1	0.9128
TST	PMA2G02830.1	0.912831
DL	PMA7G03151.1	0.912845
DSP	PMA6G00089.1	0.912862
G24	PMA3G06848.1	0.912864
I36R	PMA1G00119.1	0.912889
I0S	PMA3G03088.1	0.912911
TR	PMA5G02099.1	0.912916
I48G	PMA4G00976.1	0.912919
I0S	PMA7G03806.1	0.912939
I48G	PMA3G03386.1	0.912949
FST	PMA7G05571.1	0.912949
I36G	PMA6G05249.1	0.912961
5LR	PMA5G05654.1	0.912981
HSP	PMA3G07459.1	0.912998
5LR	PMA4G02128.1	0.913
I36G	PMA6G01700.1	0.913017
I0S	PMA1G04207.1	0.913032
TR	PMA5G00740.1	0.913053
I0S	PMA1G04444.1	0.913071
I0S	PMA7G04862.1	0.91312
TR	PMA4G01565.1	0.913127
HSP	PMA6G03836.1	0.91314
I0S	PMA6G04402.1	0.913147
FSP	PMA1G03083.1	0.913149
I0S	PMA2G07503.1	0.913175
5LR	PMA7G03271.1	0.913176
I48G	PMA4G02613.1	0.913195
I48R	PMA2G01098.1	0.913198
3LL	PMA2G03160.1	0.913213
FSP	PMA5G04348.1	0.913223
I0S	PMA5G02695.1	0.913252
TST	PMA1G05814.1	0.913253
3LR	PMA4G06102.1	0.913283
TST	PMA4G02220.1	0.913332
RS	PMA7G02750.1	0.913347
RS	PMA1G06748.1	0.913354
3LR	PMA5G05650.1	0.913367
I0S	PMA1G06494.1	0.91338
I48R	PMA6G04871.1	0.913399
FSP	PMA5G03736.1	0.913418
I0S	PMA3G01243.1	0.91342
3LR	PMA3G02821.1	0.913459
HST	PMA5G05627.1	0.913463
5LR	PMA1G01625.1	0.913545
DST	PMA6G05333.1	0.913547
TST	PMA2G05616.1	0.91357
HL	PMA1G06808.1	0.913584
I0S	PMA3G03871.1	0.913596
3LR	PMA4G01937.1	0.913604
I0S	PMA6G04837.1	0.913626
I48G	PMA2G05820.1	0.913636
I48R	PMA4G00041.1	0.913654
TR	PMA4G01337.1	0.913654
FSP	PMA4G00712.1	0.913656
FL	PMA6G06647.1	0.913667
I36R	PMA6G06906.1	0.913669
3LR	PMA3G02400.1	0.913676
5LR	PMA4G00591.1	0.913683
I48R	PMA3G05347.1	0.913734
HST	PMA7G00077.1	0.913768
I48G	PMA1G00617.1	0.913796
TR	PMA5G01234.1	0.913805
I0S	PMA2G01848.1	0.913807
HST	PMA1G04056.1	0.91382
TR	PMA3G02420.1	0.91383
I36R	PMA7G05734.1	0.913838
HSP	PMA7G06877.1	0.913838
TST	PMA4G06051.1	0.913846
5LR	PMA4G03048.1	0.913849
I48R	PMA5G03254.1	0.913859
I36G	PMA6G05866.1	0.913864
I48R	PMA2G01330.1	0.91387
I0S	PMA2G04887.1	0.91388
DSP	PMA3G02554.1	0.913881
DST	PMA2G01994.1	0.913893
HST	PMA4G04397.1	0.913908
HSP	PMA6G01563.1	0.913923
3LR	PMA5G03312.1	0.913923
3LR	PMA1G01362.1	0.913934
I0S	PMA3G07790.1	0.913974
TR	PMA6G01818.1	0.914007
TR	PMA4G02219.1	0.914023
I0S	PMA6G05745.1	0.914023
DST	PMA2G07227.1	0.914026
I0S	PMA5G05987.1	0.914027
5LR	PMA1G00780.1	0.914068
I0S	PMA6G05029.1	0.914096
FSP	PMA5G02552.1	0.914106
3LR	PMA6G01307.1	0.914198
DL	PMA7G02322.1	0.91422
5LR	PMA1G01813.1	0.914221
RS	PMA6G02731.1	0.914233
I48R	PMA4G05253.1	0.91428
DL	PMA7G06000.1	0.91428
HSP	PMA7G03862.1	0.914322
I36R	PMA2G02565.1	0.914359
I48R	PMA5G03606.1	0.914411
I48R	PMA7G01415.1	0.914437
3LR	PMA7G05579.1	0.914439
5LR	PMA1G02433.1	0.914455
3LR	PMA1G01501.1	0.914464
5LR	PMA4G06131.1	0.914487
FSP	PMA4G01570.1	0.91449
HSP	PMA3G00324.1	0.914504
FSP	PMA7G06408.1	0.914504
FSP	PMA0G00012.1	0.914504
FL	PMA3G04252.1	0.914522
5LR	PMA2G04199.1	0.914524
I36R	PMA5G02613.1	0.914539
TR	PMA2G04052.1	0.914557
FL	PMA3G05622.1	0.914576
TT	PMA1G01254.1	0.914593
DST	PMA1G06321.1	0.914598
5LL	PMA1G07428.1	0.9146
TR	PMA5G01162.1	0.914614
TR	PMA6G06332.1	0.914643
FSP	PMA3G06483.1	0.914648
5LR	PMA6G05312.1	0.914671
FSP	PMA2G02775.1	0.914677
I36G	PMA3G00444.1	0.914705
FSP	PMA6G00557.1	0.914713
3LR	PMA3G01342.1	0.914715
HSP	PMA7G02244.1	0.914715
I48G	PMA7G06427.1	0.914727
I48G	PMA7G06468.1	0.914727
I48R	PMA0G00736.1	0.914742
TST	PMA5G04560.1	0.914746
I0S	PMA4G00966.1	0.914756
I0S	PMA5G01317.1	0.914762
TL	PMA7G03295.1	0.91477
I0S	PMA3G07527.1	0.914814
G24	PMA3G03032.1	0.914819
I0S	PMA1G00127.1	0.914909
I0S	PMA3G01035.1	0.914911
DST	PMA3G00752.1	0.914919
FSP	PMA5G00986.1	0.914919
I48R	PMA2G03243.1	0.914919
3LR	PMA1G03825.1	0.914924
FSP	PMA5G02030.1	0.914987
HL	PMA2G07316.1	0.914989
TR	PMA4G02162.1	0.915002
I0S	PMA3G03187.1	0.915005
5LR	PMA4G04792.1	0.915024
5LR	PMA4G04966.1	0.915026
DL	PMA1G00174.1	0.91504
5LR	PMA3G01790.1	0.915041
TR	PMA3G06037.1	0.915069
I36R	PMA3G00913.1	0.915075
TR	PMA5G01466.1	0.915083
5LR	PMA2G01504.1	0.915091
FSP	PMA3G07530.1	0.915111
FSP	PMA7G01877.1	0.915113
3LR	PMA4G06259.1	0.915137
FSP	PMA7G00500.1	0.91515
I36G	PMA4G03023.1	0.91516
5LR	PMA3G00544.1	0.915197
I0S	PMA1G04044.1	0.915214
I48R	PMA0G00512.1	0.915219
I48R	PMA0G00065.1	0.915219
HSP	PMA6G05234.1	0.915224
5LL	PMA5G02313.1	0.915235
TST	PMA7G02829.1	0.915249
TR	PMA3G06291.1	0.91529
RS	PMA6G01230.1	0.915292
TST	PMA0G00073.1	0.915294
I48G	PMA4G03313.1	0.9153
FSP	PMA1G00081.1	0.915336
I48R	PMA2G01157.1	0.915341
I0S	PMA5G00305.1	0.915352
I0S	PMA2G02140.1	0.915358
DL	PMA3G01768.1	0.915374
TST	PMA4G05303.1	0.915393
I0S	PMA1G04209.1	0.915399
FSP	PMA1G05299.1	0.915408
FSP	PMA4G06214.1	0.915409
FL	PMA2G06867.1	0.915451
I48G	PMA1G06459.1	0.915486
3LR	PMA1G01867.1	0.915488
I0S	PMA1G05120.1	0.915493
HSP	PMA4G01940.1	0.915494
HST	PMA2G04622.1	0.915505
3LR	PMA5G05588.1	0.915511
I48R	PMA5G03957.1	0.915516
I48R	PMA6G04036.1	0.915517
HSP	PMA6G06690.1	0.915518
FST	PMA1G05897.1	0.915534
TR	PMA5G03493.1	0.91554
I0S	PMA4G02543.1	0.915541
3LR	PMA6G04863.1	0.915548
I36R	PMA1G07064.1	0.91556
RS	PMA7G03493.1	0.915565
3LL	PMA4G01539.1	0.915568
I0S	PMA2G00247.1	0.915596
I36R	PMA4G03722.1	0.915602
TR	PMA7G04717.1	0.91565
FSP	PMA1G00616.1	0.915673
DSP	PMA1G02348.1	0.91568
DSP	PMA1G04175.1	0.915694
HSP	PMA1G01471.1	0.915713
FSP	PMA7G00813.1	0.915715
3LR	PMA3G06851.1	0.915722
5LL	PMA3G00637.1	0.915724
FSP	PMA2G03535.1	0.915727
HSP	PMA1G02399.1	0.915728
I0S	PMA2G07561.1	0.915738
3LR	PMA3G02426.1	0.915738
3LR	PMA1G02675.1	0.915758
DST	PMA7G06488.1	0.915759
FST	PMA6G05650.1	0.915774
I0S	PMA1G04038.1	0.915794
I48R	PMA7G01219.1	0.915809
DSP	PMA6G05052.1	0.915836
3LR	PMA6G06726.1	0.915844
FSP	PMA3G08091.1	0.915845
FSP	PMA3G06103.1	0.915876
HST	PMA3G00104.1	0.915879
HL	PMA7G03742.1	0.915917
RS	PMA2G00349.1	0.915926
I48R	PMA5G02114.1	0.915951
HSP	PMA1G00370.1	0.915959
I48G	PMA2G07598.1	0.915969
HSP	PMA2G04555.1	0.91597
I0S	PMA7G02450.1	0.915972
3LR	PMA5G02955.1	0.916006
I48G	PMA5G04848.1	0.916009
5LR	PMA3G03855.1	0.91602
5LR	PMA2G04527.1	0.916027
I48R	PMA2G03749.1	0.916047
5LR	PMA4G04326.1	0.91605
I48R	PMA2G01027.1	0.91609
I36R	PMA4G03184.1	0.916091
3LL	PMA2G07487.1	0.916116
I36G	PMA6G04025.1	0.916122
I48R	PMA4G05482.1	0.916141
I0S	PMA2G01893.1	0.916147
5LL	PMA4G05842.1	0.916147
I0S	PMA7G04698.1	0.91615
TR	PMA1G01533.1	0.916207
3LL	PMA1G01101.1	0.916232
5LR	PMA7G00734.1	0.916263
5LR	PMA7G00724.1	0.916263
I48G	PMA7G00109.1	0.916266
I48G	PMA1G05091.1	0.916313
HSP	PMA4G02429.1	0.916351
5LL	PMA4G01384.1	0.916377
FSP	PMA7G06214.1	0.916394
RS	PMA2G04360.1	0.916407
DST	PMA3G00767.1	0.916439
FST	PMA5G02994.1	0.916449
5LR	PMA5G00810.1	0.916482
DSP	PMA7G02064.1	0.91649
I0S	PMA3G07027.1	0.916494
I0S	PMA2G07408.1	0.916498
3LR	PMA1G07252.1	0.916517
3LL	PMA4G03153.1	0.916519
TR	PMA5G00249.1	0.916524
HSP	PMA3G06480.1	0.916524
I0S	PMA6G03895.1	0.916548
FL	PMA3G03839.1	0.916554
TR	PMA2G04275.1	0.916577
I48G	PMA1G01477.1	0.916581
3LR	PMA7G05254.1	0.9166
I48G	PMA7G00608.1	0.916602
TR	PMA6G03945.1	0.916641
FSP	PMA5G02134.1	0.916641
I0S	PMA5G00358.1	0.916644
I48G	PMA3G05605.1	0.916666
TR	PMA2G02438.1	0.916667
I0S	PMA6G03528.1	0.916678
I36R	PMA7G02880.1	0.916693
TR	PMA4G00910.1	0.916693
TR	PMA3G07185.1	0.916694
I0S	PMA5G04077.1	0.916706
I36R	PMA4G00232.1	0.916706
RS	PMA6G03112.1	0.916708
I48R	PMA2G07207.1	0.916725
I36R	PMA5G02716.1	0.916739
FSP	PMA2G05261.1	0.916759
I36G	PMA4G02677.1	0.916799
I0S	PMA5G03708.1	0.916802
DSP	PMA4G00705.1	0.916807
FSP	PMA3G01244.1	0.916832
HSP	PMA4G02430.1	0.916854
TT	PMA2G04072.1	0.916855
HSP	PMA2G04373.1	0.916872
HSP	PMA3G01436.1	0.916875
I0S	PMA3G04401.1	0.916923
I48R	PMA7G01117.1	0.916927
TT	PMA2G04839.1	0.916935
5LR	PMA5G04581.1	0.916936
FL	PMA6G04528.1	0.916996
TR	PMA1G00745.1	0.917005
TST	PMA6G02251.1	0.917006
I36R	PMA4G04956.1	0.917009
HST	PMA3G03585.1	0.917039
HST	PMA7G04169.1	0.917067
FL	PMA6G03773.1	0.917068
FL	PMA5G03802.1	0.917116
TR	PMA6G00156.1	0.917146
3LR	PMA1G00750.1	0.917231
I48R	PMA7G00314.1	0.917231
RS	PMA2G05238.1	0.917272
TR	PMA4G01611.1	0.917295
I48R	PMA5G00330.1	0.9173
I0S	PMA4G02798.1	0.917302
3LL	PMA3G08126.1	0.917313
HST	PMA7G02214.1	0.91732
FSP	PMA5G03473.1	0.917327
I48R	PMA1G05681.1	0.917327
HSP	PMA2G06636.1	0.917351
TR	PMA7G02367.1	0.917358
HL	PMA6G04527.1	0.917462
DST	PMA4G00773.1	0.917494
FST	PMA4G01492.1	0.917501
RS	PMA7G00038.1	0.917503
TR	PMA5G01793.1	0.917505
I48R	PMA7G02619.1	0.917529
HL	PMA7G05623.1	0.91753
3LR	PMA2G01489.1	0.917531
3LR	PMA5G02101.1	0.917565
I0S	PMA2G06815.1	0.917568
TR	PMA2G05247.1	0.917569
HST	PMA1G01783.1	0.917573
TR	PMA7G00839.1	0.917592
DST	PMA3G08145.1	0.917593
TT	PMA7G06703.1	0.917602
FL	PMA4G05132.1	0.917634
HSP	PMA4G02924.1	0.917636
TT	PMA1G01985.1	0.917666
HST	PMA7G04908.1	0.917696
TR	PMA5G02698.1	0.9177
FSP	PMA4G00148.1	0.9177
FSP	PMA3G02512.1	0.917707
3LR	PMA4G03063.1	0.917709
I48G	PMA5G04773.1	0.917719
I48R	PMA4G02318.1	0.917731
TR	PMA5G04500.1	0.917764
FST	PMA4G00749.1	0.917772
FSP	PMA2G05500.1	0.917772
TR	PMA7G05781.1	0.91778
TST	PMA2G04041.1	0.917781
HSP	PMA4G00657.1	0.917796
FSP	PMA1G06172.1	0.91781
5LR	PMA5G00699.1	0.917816
I0S	PMA1G04122.1	0.917822
I0S	PMA2G07152.1	0.917823
FST	PMA2G04706.1	0.917827
5LR	PMA3G00246.1	0.91783
5LR	PMA6G04621.1	0.917874
5LL	PMA3G06324.1	0.917881
DL	PMA3G00428.1	0.917935
I36R	PMA3G06696.1	0.917962
I36R	PMA1G07766.1	0.917965
FST	PMA2G01529.1	0.917981
I0S	PMA3G00431.1	0.917985
I0S	PMA2G03195.1	0.918024
I48R	PMA6G04613.1	0.918039
5LR	PMA5G01556.1	0.918052
3LR	PMA4G01684.1	0.918058
3LR	PMA4G01254.1	0.918058
DST	PMA4G01388.1	0.918082
HST	PMA7G01138.1	0.918085
5LR	PMA1G07908.1	0.918087
FSP	PMA3G00382.1	0.918087
HSP	PMA1G02542.1	0.918098
HST	PMA1G03436.1	0.918099
I36R	PMA3G05307.1	0.91811
FSP	PMA3G00372.1	0.918115
HSP	PMA2G05026.1	0.918124
HSP	PMA7G00630.1	0.918138
I48R	PMA4G05750.1	0.91817
HL	PMA1G01283.1	0.91817
TL	PMA5G04444.1	0.918178
FSP	PMA5G02004.1	0.918198
TR	PMA5G05685.1	0.918201
I48R	PMA7G06222.1	0.918204
3LL	PMA5G02497.1	0.918206
TST	PMA3G02388.1	0.918212
I0S	PMA4G02864.1	0.918218
I0S	PMA6G00933.1	0.918227
FSP	PMA3G03660.1	0.918249
TST	PMA7G01467.1	0.918255
5LL	PMA3G02220.1	0.918257
I0S	PMA5G01231.1	0.918268
I48G	PMA1G04526.1	0.918279
I36R	PMA6G01882.1	0.91828
TR	PMA7G05451.1	0.918292
I0S	PMA3G01070.1	0.918334
HL	PMA6G06258.1	0.91835
FL	PMA1G00071.1	0.918361
5LR	PMA5G01558.1	0.918362
TST	PMA5G03739.1	0.918369
FSP	PMA3G03491.1	0.918379
5LR	PMA2G05122.1	0.918394
HL	PMA1G07933.1	0.918413
I36R	PMA4G00434.1	0.918443
HL	PMA4G01848.1	0.918467
5LR	PMA1G01401.1	0.918476
DL	PMA4G01621.1	0.918484
5LR	PMA1G00998.1	0.918485
3LR	PMA1G00143.1	0.91855
5LL	PMA7G02969.1	0.918589
I48R	PMA4G03754.1	0.918601
I0S	PMA7G04972.1	0.918605
I48R	PMA3G01598.1	0.918608
FSP	PMA3G08237.1	0.918628
HST	PMA5G03488.1	0.918638
3LR	PMA4G01476.1	0.91868
FL	PMA3G07259.1	0.918683
TR	PMA3G00726.1	0.918691
I0S	PMA6G01980.1	0.918703
I36R	PMA3G07991.1	0.918707
5LR	PMA5G00914.1	0.918707
TR	PMA5G04009.1	0.918729
FST	PMA5G03787.1	0.918737
HST	PMA1G00072.1	0.91874
FSP	PMA6G03012.1	0.91876
I0S	PMA2G01182.1	0.91876
DST	PMA2G04804.1	0.918772
I0S	PMA3G01311.1	0.918772
HSP	PMA7G05902.1	0.918792
HL	PMA7G06669.1	0.918824
RS	PMA3G03909.1	0.918835
I48R	PMA5G01501.1	0.918843
FSP	PMA1G05301.1	0.918849
I36G	PMA2G05269.1	0.918849
I48R	PMA4G01270.1	0.918865
TR	PMA5G01126.1	0.918874
FSP	PMA5G00583.1	0.918939
I0S	PMA4G02453.1	0.918978
3LR	PMA3G02365.1	0.918987
HST	PMA3G03989.1	0.919008
DST	PMA6G00563.1	0.919013
I48R	PMA5G01192.1	0.919017
I0S	PMA3G01400.1	0.919018
DSP	PMA3G03099.1	0.919032
HST	PMA3G02778.1	0.919061
TT	PMA7G06728.1	0.919085
TL	PMA2G06358.1	0.919089
I0S	PMA1G05993.1	0.919094
HST	PMA6G04569.1	0.919111
DST	PMA4G05756.1	0.919116
TST	PMA7G06442.1	0.919193
TST	PMA2G05691.1	0.919199
I0S	PMA1G07818.1	0.919203
TR	PMA2G03681.1	0.919227
HL	PMA6G00456.1	0.919232
I0S	PMA3G05613.1	0.919254
TR	PMA1G01274.1	0.91927
5LR	PMA3G00433.1	0.919276
I0S	PMA2G06452.1	0.919276
G24	PMA6G00306.1	0.919326
I48R	PMA1G00064.1	0.91933
I48R	PMA2G06475.1	0.919334
TST	PMA1G07041.1	0.919338
I0S	PMA3G08358.1	0.919371
5LL	PMA6G05849.1	0.919378
HSP	PMA5G00343.1	0.919398
I48R	PMA3G00688.1	0.919416
TST	PMA1G02062.1	0.919434
RS	PMA3G04687.1	0.919457
HST	PMA1G05714.1	0.919478
HST	PMA3G05824.1	0.919481
I0S	PMA3G03927.1	0.919506
DST	PMA4G05548.1	0.919525
I0S	PMA2G03685.1	0.919528
I0S	PMA4G03293.1	0.91954
TR	PMA3G00694.1	0.919545
5LR	PMA2G00807.1	0.919586
TR	PMA3G04290.1	0.919592
HSP	PMA3G08347.1	0.919634
5LR	PMA7G06951.1	0.919635
FSP	PMA7G02624.1	0.91964
3LL	PMA3G08103.1	0.91967
5LR	PMA3G06226.1	0.919675
I48R	PMA1G03287.1	0.919684
I36R	PMA1G00413.1	0.919688
FST	PMA3G07140.1	0.91972
5LR	PMA5G04513.1	0.919805
I0S	PMA6G03447.1	0.919809
I36R	PMA4G03466.1	0.919872
FL	PMA6G00753.1	0.919933
DSP	PMA6G05059.1	0.919942
5LR	PMA3G03543.1	0.919955
DST	PMA7G03735.1	0.919974
I0S	PMA6G01060.1	0.919986
TST	PMA6G06139.1	0.92006
HST	PMA5G02726.1	0.920065
HSP	PMA2G03470.1	0.920065
5LL	PMA1G04577.1	0.920084
I0S	PMA5G03262.1	0.920099
I48G	PMA5G01611.1	0.92011
I0S	PMA5G05723.1	0.920136
TR	PMA1G07682.1	0.920149
HSP	PMA4G00042.1	0.920166
TL	PMA2G04949.1	0.920171
5LR	PMA7G01368.1	0.920175
DL	PMA3G00898.1	0.920178
DL	PMA4G02705.1	0.920191
HSP	PMA6G00240.1	0.920195
TR	PMA5G02548.1	0.920207
TST	PMA3G08187.1	0.920232
HSP	PMA2G00014.1	0.92025
I36R	PMA1G01964.1	0.920262
I0S	PMA6G00556.1	0.920273
FSP	PMA6G03024.1	0.920285
TR	PMA1G00743.1	0.920302
3LL	PMA6G04341.1	0.920324
3LR	PMA2G01912.1	0.92034
DST	PMA2G05067.1	0.920362
5LR	PMA5G00625.1	0.920367
FST	PMA1G02602.1	0.920387
FSP	PMA2G05196.1	0.920414
G24	PMA6G04645.1	0.920442
DSP	PMA1G06975.1	0.920448
5LR	PMA1G01336.1	0.920449
5LR	PMA2G07603.1	0.920461
I0S	PMA5G01338.1	0.920469
HSP	PMA4G01272.1	0.920491
3LR	PMA6G06538.1	0.920501
3LR	PMA6G01222.1	0.920507
FSP	PMA3G02217.1	0.920507
3LR	PMA1G07567.1	0.920527
I36R	PMA6G00503.1	0.920534
HSP	PMA7G03530.1	0.920572
3LL	PMA1G00487.1	0.920574
I48G	PMA4G02377.1	0.920598
HST	PMA2G04832.1	0.920603
I48R	PMA2G04872.1	0.920634
3LR	PMA2G04819.1	0.920639
3LL	PMA1G00835.1	0.920645
TT	PMA7G06522.1	0.920648
HSP	PMA7G03282.1	0.920653
I0S	PMA4G03232.1	0.920665
I0S	PMA1G04037.1	0.92068
DST	PMA2G06419.1	0.920691
TST	PMA3G00072.1	0.920695
HL	PMA7G05651.1	0.920696
DST	PMA6G04119.1	0.920696
G24	PMA2G06181.1	0.920701
I0S	PMA3G08371.1	0.920712
I0S	PMA2G01641.1	0.920719
5LL	PMA3G07125.1	0.920724
HSP	PMA7G03337.1	0.920746
FSP	PMA5G02010.1	0.920758
I0S	PMA4G04378.1	0.920762
DSP	PMA7G01357.1	0.920789
TR	PMA2G03733.1	0.920797
TST	PMA6G03966.1	0.920802
DL	PMA1G00158.1	0.920806
FSP	PMA2G01711.1	0.920811
5LR	PMA1G07564.1	0.92082
TR	PMA1G04700.1	0.920822
I0S	PMA2G04333.1	0.920839
I48R	PMA1G02763.1	0.920848
HSP	PMA7G02671.1	0.920863
3LR	PMA6G01224.1	0.920889
3LR	PMA2G01341.1	0.920896
I36R	PMA1G00404.1	0.920897
5LR	PMA4G02285.1	0.920926
I48G	PMA3G06567.1	0.920961
I48G	PMA5G02045.1	0.920984
5LL	PMA1G06472.1	0.920986
3LR	PMA3G04289.1	0.921027
DSP	PMA7G06037.1	0.921049
TST	PMA1G00533.1	0.921066
FSP	PMA1G06898.1	0.921088
FSP	PMA7G00662.1	0.921104
I48G	PMA7G06456.1	0.92111
FL	PMA3G06390.1	0.921113
3LR	PMA2G03840.1	0.92112
FSP	PMA1G05025.1	0.921122
HST	PMA4G03156.1	0.921159
3LR	PMA5G02290.1	0.921211
HSP	PMA5G04745.1	0.921233
TR	PMA7G00586.1	0.921271
I0S	PMA6G05751.1	0.921284
HSP	PMA5G00813.1	0.921285
TR	PMA3G03564.1	0.92129
HSP	PMA7G01640.1	0.921299
FST	PMA5G05441.1	0.921299
TR	PMA4G02987.1	0.921302
HST	PMA1G07928.1	0.921307
HSP	PMA6G00896.1	0.921312
TR	PMA6G01276.1	0.921326
I0S	PMA1G04021.1	0.921327
3LR	PMA4G01595.1	0.921328
TST	PMA5G03872.1	0.921342
3LR	PMA1G00015.1	0.921347
FSP	PMA3G08010.1	0.921358
HST	PMA2G02851.1	0.921388
3LR	PMA6G06537.1	0.921396
I0S	PMA3G00058.1	0.921397
I0S	PMA1G02209.1	0.921461
FST	PMA1G05851.1	0.921468
TR	PMA1G00874.1	0.921561
5LR	PMA1G00002.1	0.92157
3LR	PMA7G03937.1	0.921573
HSP	PMA3G06398.1	0.921579
RS	PMA3G00250.1	0.921598
I48R	PMA3G02363.1	0.9216
I0S	PMA5G05930.1	0.921608
DST	PMA1G07274.1	0.921616
DL	PMA2G01709.1	0.921633
DST	PMA4G00571.1	0.92166
HSP	PMA2G03426.1	0.921672
DST	PMA4G00010.1	0.921689
5LR	PMA7G03027.1	0.921693
HSP	PMA4G06148.1	0.921703
I0S	PMA1G06529.1	0.921725
DSP	PMA3G01489.1	0.921749
HSP	PMA4G02822.1	0.921759
DL	PMA5G04258.1	0.921802
TR	PMA3G05468.1	0.921819
HSP	PMA7G02695.1	0.921839
5LL	PMA1G07565.1	0.921854
DL	PMA6G02920.1	0.921881
FSP	PMA5G05901.1	0.921883
5LL	PMA4G02138.1	0.921904
HSP	PMA2G01234.1	0.921914
HSP	PMA7G05348.1	0.921988
I0S	PMA5G01659.1	0.921997
I0S	PMA4G03372.1	0.921998
I48G	PMA1G06080.1	0.922005
3LR	PMA2G03326.1	0.922018
I0S	PMA6G01064.1	0.922031
I48R	PMA1G05783.1	0.922045
DSP	PMA5G00517.1	0.92205
FSP	PMA5G01284.1	0.922056
TR	PMA4G04971.1	0.922063
FSP	PMA3G02498.1	0.92207
5LL	PMA6G04169.1	0.922084
TR	PMA4G02327.1	0.922125
RS	PMA7G01187.1	0.922127
FSP	PMA1G05238.1	0.922132
3LL	PMA4G02654.1	0.922151
RS	PMA7G03560.1	0.922157
HSP	PMA3G00956.1	0.922172
FST	PMA1G07992.1	0.922205
I0S	PMA7G00677.1	0.922205
I48G	PMA4G03613.1	0.922221
TR	PMA4G01336.1	0.922238
3LR	PMA2G00074.1	0.922246
3LR	PMA6G00051.1	0.922266
3LR	PMA5G03101.1	0.922282
RS	PMA4G01756.1	0.922303
TL	PMA1G01454.1	0.922311
I48R	PMA5G00587.1	0.922325
5LR	PMA2G04094.1	0.922344
DL	PMA3G07084.1	0.922359
3LR	PMA5G01147.1	0.92236
TT	PMA5G02462.1	0.92239
DST	PMA2G04715.1	0.922395
HSP	PMA3G08016.1	0.922402
FST	PMA5G02066.1	0.922418
TR	PMA6G00150.1	0.922427
I0S	PMA5G00173.1	0.92244
TR	PMA4G05742.1	0.922444
FST	PMA6G01518.1	0.922475
I48G	PMA7G02091.1	0.922496
TL	PMA3G02625.1	0.922519
I48G	PMA7G01748.1	0.922527
I0S	PMA6G01305.1	0.922541
3LL	PMA6G03143.1	0.922548
FST	PMA1G02275.1	0.922559
I0S	PMA2G05333.1	0.922565
TST	PMA1G05145.1	0.922574
I0S	PMA1G04247.1	0.922594
I36R	PMA7G05059.1	0.922617
TR	PMA3G01746.1	0.922618
5LR	PMA7G03535.1	0.922621
I0S	PMA2G00038.1	0.922639
TST	PMA5G03973.1	0.922651
5LL	PMA3G06917.1	0.922667
DSP	PMA6G05051.1	0.922691
TST	PMA2G01539.1	0.922694
TR	PMA1G00358.1	0.922695
I48R	PMA1G03648.1	0.922708
FSP	PMA7G02210.1	0.922726
I48R	PMA5G03355.1	0.922781
FSP	PMA2G06800.1	0.922808
3LR	PMA6G05168.1	0.922831
I0S	PMA1G02045.1	0.922835
I0S	PMA6G06011.1	0.922838
RS	PMA7G02726.1	0.922845
I48R	PMA7G02391.1	0.922887
I36R	PMA2G07387.1	0.922913
I0S	PMA5G03722.1	0.922928
TR	PMA1G01047.1	0.922929
FST	PMA5G03888.1	0.922933
I0S	PMA1G02080.1	0.922941
TT	PMA4G00522.1	0.922968
TR	PMA2G00406.1	0.922985
TT	PMA3G02682.1	0.922995
I48G	PMA5G05911.1	0.922996
I48R	PMA3G01141.1	0.923058
DSP	PMA3G06801.1	0.923095
FSP	PMA1G03915.1	0.923098
HSP	PMA5G02893.1	0.923126
I0S	PMA5G04006.1	0.923138
5LR	PMA7G00736.1	0.923148
HSP	PMA6G00898.1	0.923179
I0S	PMA6G04174.1	0.923183
I36R	PMA5G02323.1	0.923205
HST	PMA3G07802.1	0.923232
I48R	PMA7G00661.1	0.923255
FSP	PMA4G02239.1	0.923263
FSP	PMA4G00475.1	0.923263
I0S	PMA5G01060.1	0.92331
DL	PMA1G05013.1	0.923324
TR	PMA3G00621.1	0.923327
FSP	PMA2G04704.1	0.92333
HSP	PMA2G00878.1	0.923346
I48R	PMA3G06887.1	0.923352
3LR	PMA3G03342.1	0.923356
TR	PMA2G04058.1	0.923365
5LR	PMA1G00054.1	0.923366
I48R	PMA5G01716.1	0.923443
TST	PMA7G01062.1	0.923443
5LR	PMA2G05971.1	0.923462
TR	PMA4G01529.1	0.923468
HSP	PMA1G06564.1	0.923479
3LL	PMA3G00772.1	0.92351
DST	PMA4G01385.1	0.923622
3LL	PMA1G02786.1	0.923623
DL	PMA4G00279.1	0.923632
HSP	PMA1G02042.1	0.923671
I48R	PMA3G00686.1	0.923705
I0S	PMA1G06958.1	0.923727
HST	PMA6G01317.1	0.923802
5LL	PMA1G00317.1	0.923805
TL	PMA1G05522.1	0.923815
TL	PMA7G01752.1	0.923835
5LR	PMA2G06472.1	0.923849
G24	PMA4G03224.1	0.92385
5LL	PMA5G01555.1	0.923857
I48R	PMA3G03367.1	0.923865
3LR	PMA4G03364.1	0.923877
TST	PMA3G02284.1	0.92388
FST	PMA3G01857.1	0.923884
FSP	PMA5G00119.1	0.923918
5LL	PMA2G04507.1	0.923929
I36R	PMA5G02714.1	0.923931
FSP	PMA2G01395.1	0.923948
5LR	PMA3G03868.1	0.923975
I36G	PMA7G06868.1	0.924018
3LR	PMA7G03643.1	0.924034
HSP	PMA3G06484.1	0.924039
HSP	PMA3G06686.1	0.924051
5LR	PMA5G02415.1	0.92406
FSP	PMA7G02846.1	0.924068
HL	PMA4G02066.1	0.924087
HSP	PMA6G00883.1	0.92409
3LR	PMA1G07108.1	0.92414
I48G	PMA1G01843.1	0.92414
I48G	PMA7G00669.1	0.924179
I48R	PMA4G03474.1	0.924189
I48R	PMA7G05848.1	0.924193
TST	PMA3G07031.1	0.924257
HSP	PMA6G06147.1	0.92426
I0S	PMA6G05459.1	0.92426
I36R	PMA6G04114.1	0.924273
TT	PMA1G00646.1	0.924293
I48R	PMA1G05338.1	0.924294
3LL	PMA3G00451.1	0.924299
3LL	PMA1G01507.1	0.924304
5LL	PMA1G02825.1	0.924322
FL	PMA4G01214.1	0.924323
3LL	PMA6G04876.1	0.924344
TST	PMA3G06122.1	0.924382
TR	PMA7G01926.1	0.924396
3LL	PMA6G06198.1	0.924409
I48R	PMA4G00097.1	0.924429
FST	PMA1G01865.1	0.924455
I36R	PMA2G04786.1	0.924457
HSP	PMA6G01680.1	0.924478
DST	PMA3G00077.1	0.924538
3LR	PMA3G06442.1	0.924547
FST	PMA1G07899.1	0.924557
5LR	PMA3G06455.1	0.924563
I0S	PMA5G00639.1	0.924581
G24	PMA6G06663.1	0.924584
I36R	PMA2G00098.1	0.924595
I36R	PMA1G05107.1	0.924595
FST	PMA6G05313.1	0.924618
FSP	PMA2G05751.1	0.924633
G24	PMA1G03737.1	0.924635
5LL	PMA1G00227.1	0.924641
I36R	PMA7G01379.1	0.924649
FSP	PMA7G04902.1	0.924705
HSP	PMA3G06054.1	0.924712
I48G	PMA7G00110.1	0.924732
FSP	PMA3G06581.1	0.924749
G24	PMA6G03156.1	0.924783
RS	PMA7G00442.1	0.924789
FST	PMA7G06692.1	0.924834
TR	PMA5G05216.1	0.924837
FSP	PMA4G01136.1	0.924849
DL	PMA3G06250.1	0.924873
DSP	PMA6G00708.1	0.924886
5LR	PMA3G04173.1	0.924888
TR	PMA1G01096.1	0.92489
TR	PMA1G00830.1	0.92489
HSP	PMA7G03612.1	0.924892
3LL	PMA6G05320.1	0.924906
HL	PMA7G01613.1	0.92491
HL	PMA1G05149.1	0.924917
DST	PMA3G00611.1	0.924926
FST	PMA3G00479.1	0.924928
I48R	PMA2G04476.1	0.924963
HST	PMA1G01593.1	0.924966
HSP	PMA5G03413.1	0.924996
5LR	PMA3G08199.1	0.925005
I0S	PMA6G05884.1	0.925017
TR	PMA5G05747.1	0.925018
TR	PMA4G01825.1	0.925022
TT	PMA3G03883.1	0.925066
TT	PMA3G07728.1	0.92507
FSP	PMA2G06264.1	0.92509
HSP	PMA5G02167.1	0.925145
HSP	PMA2G06394.1	0.925178
I48R	PMA3G00355.1	0.92522
I48R	PMA2G07095.1	0.925276
FSP	PMA7G00947.1	0.92528
5LL	PMA6G04170.1	0.925283
TR	PMA1G06503.1	0.925283
I0S	PMA6G03525.1	0.925284
5LR	PMA7G01126.1	0.925285
I48R	PMA6G06904.1	0.925285
3LR	PMA5G05822.1	0.925305
3LR	PMA1G06578.1	0.925327
5LR	PMA2G07519.1	0.925344
FSP	PMA4G01465.1	0.925352
3LR	PMA1G01357.1	0.925355
5LL	PMA2G06909.1	0.925388
I36G	PMA4G03165.1	0.925401
HSP	PMA6G06445.1	0.925414
TR	PMA4G02216.1	0.925433
HL	PMA2G05129.1	0.925442
I0S	PMA3G00041.1	0.925444
I48G	PMA5G04579.1	0.925445
RS	PMA2G07218.1	0.925483
RS	PMA1G05792.1	0.925487
FL	PMA7G05222.1	0.925523
FSP	PMA2G01470.1	0.925528
G24	PMA3G03557.1	0.925545
FSP	PMA4G03436.1	0.925565
I0S	PMA2G02819.1	0.925568
I0S	PMA4G05190.1	0.925606
I36R	PMA1G02194.1	0.925606
FSP	PMA3G06329.1	0.925619
5LR	PMA7G03817.1	0.925622
DST	PMA5G02248.1	0.925658
5LR	PMA2G04854.1	0.925658
I48G	PMA7G02342.1	0.925661
I48R	PMA6G06870.1	0.925667
I0S	PMA7G00450.1	0.925672
TR	PMA3G07334.1	0.925679
HST	PMA6G03499.1	0.925697
5LR	PMA4G00918.1	0.925734
HSP	PMA7G00743.1	0.925747
I48R	PMA1G01907.1	0.925765
HL	PMA7G02887.1	0.925817
TR	PMA4G00396.1	0.925829
5LR	PMA1G04457.1	0.925849
I0S	PMA3G06093.1	0.925851
FSP	PMA1G02053.1	0.925878
TST	PMA1G02881.1	0.92589
3LR	PMA6G00618.1	0.925894
5LR	PMA1G02288.1	0.9259
FSP	PMA6G04547.1	0.925933
I0S	PMA2G06532.1	0.925941
FL	PMA7G02275.1	0.925949
I36R	PMA3G00498.1	0.926027
DSP	PMA5G01452.1	0.92606
TT	PMA5G02107.1	0.926071
I48G	PMA7G06414.1	0.926084
TT	PMA3G06432.1	0.926122
DST	PMA1G07294.1	0.926125
TST	PMA1G01236.1	0.926126
HSP	PMA1G04308.1	0.926128
3LR	PMA5G04958.1	0.926131
I0S	PMA2G04583.1	0.92615
HSP	PMA4G02662.1	0.926151
I0S	PMA5G01306.1	0.926152
DSP	PMA5G00787.1	0.926173
HSP	PMA1G00040.1	0.926174
HSP	PMA1G06369.1	0.926193
I48R	PMA3G00354.1	0.926211
5LR	PMA3G00306.1	0.926218
I48R	PMA4G00039.1	0.92627
5LR	PMA2G07211.1	0.926279
RS	PMA2G05112.1	0.926291
HL	PMA3G03851.1	0.926333
I0S	PMA4G03791.1	0.926342
I36R	PMA5G03222.1	0.926347
3LR	PMA5G06034.1	0.926357
5LR	PMA1G07137.1	0.926367
FST	PMA6G01372.1	0.926387
I48G	PMA4G00406.1	0.926407
HSP	PMA7G01811.1	0.926414
3LL	PMA3G06465.1	0.926421
HSP	PMA5G02386.1	0.926422
FSP	PMA4G05382.1	0.926449
I48R	PMA7G05315.1	0.926456
DL	PMA2G02369.1	0.926465
I48G	PMA6G04572.1	0.92648
I48R	PMA4G06096.1	0.926499
5LR	PMA1G00273.1	0.926504
I48G	PMA2G03768.1	0.92652
I36R	PMA6G01292.1	0.926535
RS	PMA6G06666.1	0.926544
5LR	PMA4G01019.1	0.926567
FL	PMA4G01333.1	0.926598
I48G	PMA4G05256.1	0.926641
FSP	PMA6G01194.1	0.9267
HST	PMA4G00903.1	0.926734
FSP	PMA4G03058.1	0.926753
DST	PMA4G00342.1	0.926763
FSP	PMA5G03464.1	0.926768
5LR	PMA3G01506.1	0.926769
I48G	PMA6G00469.1	0.926783
TT	PMA3G00075.1	0.926814
TST	PMA2G01733.1	0.926824
HL	PMA1G03586.1	0.926832
TST	PMA3G02877.1	0.926836
I0S	PMA1G07678.1	0.926838
5LR	PMA5G02604.1	0.92684
HSP	PMA7G01240.1	0.926853
3LR	PMA7G02792.1	0.926896
FL	PMA3G07260.1	0.926901
I48R	PMA5G02924.1	0.926902
5LR	PMA2G02894.1	0.926959
I48G	PMA6G05708.1	0.926971
5LR	PMA3G02804.1	0.926974
TR	PMA7G02504.1	0.927027
DST	PMA2G00947.1	0.927068
I48R	PMA3G01843.1	0.927078
I48R	PMA6G05656.1	0.927086
I48G	PMA5G02176.1	0.927098
I48G	PMA5G00407.1	0.927128
TST	PMA4G01776.1	0.927139
TR	PMA2G00427.1	0.927147
RS	PMA3G07590.1	0.92715
TST	PMA3G02246.1	0.927207
DSP	PMA7G00058.1	0.927227
TST	PMA7G03875.1	0.927229
I48R	PMA2G07447.1	0.927233
I48R	PMA3G00977.1	0.927254
5LR	PMA6G02091.1	0.927258
TR	PMA3G02747.1	0.927266
TT	PMA6G00185.1	0.927283
I0S	PMA1G02000.1	0.92729
5LR	PMA6G04454.1	0.927293
HSP	PMA2G00858.1	0.927295
TR	PMA6G05645.1	0.927305
3LL	PMA5G00801.1	0.927323
TR	PMA3G03009.1	0.927339
I48R	PMA5G00332.1	0.927351
DST	PMA1G05784.1	0.927356
TR	PMA7G00096.1	0.927358
3LR	PMA2G03260.1	0.927372
I0S	PMA6G01218.1	0.927376
DSP	PMA1G06114.1	0.927403
I0S	PMA7G03099.1	0.927424
FSP	PMA2G02038.1	0.927448
I36R	PMA3G00486.1	0.927476
I0S	PMA5G04864.1	0.927481
FST	PMA6G00445.1	0.927484
TR	PMA1G01546.1	0.927488
I48R	PMA2G00217.1	0.927499
I0S	PMA4G02049.1	0.927521
I48G	PMA6G01778.1	0.927526
I0S	PMA7G02906.1	0.927536
FSP	PMA6G00539.1	0.927538
HST	PMA1G01392.1	0.927543
DL	PMA6G02619.1	0.927603
RS	PMA1G03846.1	0.92761
I0S	PMA7G01510.1	0.927632
I48R	PMA5G05888.1	0.927642
3LR	PMA1G08006.1	0.927666
I0S	PMA3G02403.1	0.927686
3LR	PMA7G02111.1	0.927706
DST	PMA6G03576.1	0.92771
3LR	PMA1G02644.1	0.927719
5LR	PMA3G04267.1	0.92772
FSP	PMA5G01245.1	0.927726
HST	PMA2G00984.1	0.92775
HSP	PMA7G00996.1	0.927751
DSP	PMA2G00838.1	0.927753
HSP	PMA2G02786.1	0.927763
FSP	PMA4G03586.1	0.927767
HSP	PMA2G02493.1	0.927808
FST	PMA6G06470.1	0.927835
FSP	PMA1G01852.1	0.92785
HSP	PMA4G01030.1	0.927868
5LR	PMA3G06011.1	0.927874
I48R	PMA7G00323.1	0.927942
FST	PMA2G02078.1	0.92796
3LR	PMA6G02574.1	0.927963
FSP	PMA6G04561.1	0.927974
I0S	PMA4G01927.1	0.927981
I48G	PMA7G02002.1	0.928
HSP	PMA1G07444.1	0.928003
5LR	PMA5G02077.1	0.928022
FST	PMA2G03771.1	0.92804
FST	PMA4G03359.1	0.92806
RS	PMA4G03215.1	0.928062
TST	PMA7G01678.1	0.928065
HL	PMA4G02331.1	0.928065
I0S	PMA4G06311.1	0.928078
I0S	PMA6G03790.1	0.928087
DSP	PMA5G03202.1	0.928093
TST	PMA2G07282.1	0.928095
TR	PMA5G03635.1	0.928136
DL	PMA1G01822.1	0.928141
I0S	PMA5G01590.1	0.928145
DSP	PMA2G06044.1	0.928167
TST	PMA3G02959.1	0.928167
TST	PMA7G03580.1	0.928184
HSP	PMA3G02544.1	0.928195
TR	PMA3G03509.1	0.928204
5LR	PMA5G02413.1	0.928224
5LR	PMA1G00668.1	0.92823
TR	PMA4G02226.1	0.928288
5LL	PMA2G01840.1	0.928293
I48R	PMA6G06724.1	0.928327
3LR	PMA5G00414.1	0.928335
I48R	PMA5G05428.1	0.928376
I48R	PMA3G01339.1	0.928377
5LR	PMA4G04932.1	0.928382
DSP	PMA6G06062.1	0.928397
I0S	PMA7G02183.1	0.928416
FSP	PMA5G05732.1	0.928438
3LR	PMA4G05882.1	0.928442
HSP	PMA1G01377.1	0.928483
FL	PMA6G05654.1	0.928494
3LR	PMA7G05429.1	0.928507
FSP	PMA6G04866.1	0.928508
FSP	PMA3G00942.1	0.928515
I48G	PMA5G05763.1	0.928545
HSP	PMA7G02360.1	0.928561
I48G	PMA6G03736.1	0.928565
HST	PMA4G04101.1	0.928566
I36R	PMA6G05870.1	0.928573
TR	PMA7G05453.1	0.928615
I48R	PMA7G01670.1	0.928617
I36R	PMA1G07127.1	0.928643
HST	PMA2G07345.1	0.92866
5LR	PMA4G05598.1	0.928662
DSP	PMA6G02000.1	0.928673
I0S	PMA5G01798.1	0.928685
HSP	PMA3G00070.1	0.928758
HSP	PMA5G01943.1	0.928764
HSP	PMA6G01181.1	0.928771
HSP	PMA4G03752.1	0.928786
DL	PMA2G03782.1	0.928791
I36R	PMA4G00919.1	0.928791
HSP	PMA5G03184.1	0.928797
TST	PMA6G05803.1	0.928798
TR	PMA5G04554.1	0.928798
I0S	PMA3G08117.1	0.928802
TT	PMA4G05637.1	0.928821
3LL	PMA7G01712.1	0.928823
I48R	PMA7G03014.1	0.928825
FSP	PMA2G03104.1	0.928839
FSP	PMA2G02842.1	0.928846
I36R	PMA3G05580.1	0.928862
I48R	PMA4G00439.1	0.928871
HST	PMA7G02041.1	0.928887
TT	PMA1G00268.1	0.92889
TT	PMA1G00267.1	0.92889
5LR	PMA4G03670.1	0.928903
3LL	PMA3G02799.1	0.92891
I48R	PMA7G04966.1	0.928915
FST	PMA3G01252.1	0.928917
TST	PMA4G04978.1	0.92894
I48R	PMA6G03972.1	0.928974
TR	PMA1G01087.1	0.928976
I0S	PMA5G01799.1	0.929003
DL	PMA4G05989.1	0.929006
FSP	PMA6G06408.1	0.929008
DSP	PMA5G02473.1	0.92902
TT	PMA1G04647.1	0.929031
I0S	PMA1G07630.1	0.929034
HST	PMA3G03313.1	0.92904
I0S	PMA5G04115.1	0.92904
FSP	PMA2G04954.1	0.929044
HSP	PMA6G00970.1	0.929052
DST	PMA3G01395.1	0.929068
I0S	PMA3G01080.1	0.929096
HSP	PMA7G00679.1	0.929102
DST	PMA6G06629.1	0.929106
I48G	PMA1G01832.1	0.929145
TR	PMA5G01448.1	0.929168
I36G	PMA5G03325.1	0.929172
HSP	PMA3G00258.1	0.929183
5LR	PMA5G04679.1	0.929206
TR	PMA1G05900.1	0.929213
I0S	PMA3G04559.1	0.929217
DSP	PMA3G01411.1	0.929218
FSP	PMA5G03912.1	0.929239
TR	PMA4G05958.1	0.929249
FSP	PMA6G00317.1	0.929258
I0S	PMA6G01078.1	0.92926
I36R	PMA4G06256.1	0.929277
TST	PMA4G00095.1	0.929281
FSP	PMA7G06902.1	0.929286
I36R	PMA4G03467.1	0.929333
FSP	PMA4G03196.1	0.929347
TR	PMA5G03389.1	0.929349
5LR	PMA1G01033.1	0.92936
I36R	PMA7G00401.1	0.929367
HSP	PMA7G00572.1	0.929375
FL	PMA4G02063.1	0.929416
I0S	PMA7G02483.1	0.929445
I48R	PMA5G03746.1	0.929459
FL	PMA3G04250.1	0.929459
5LR	PMA6G00578.1	0.929465
RS	PMA6G04879.1	0.929473
TR	PMA6G04727.1	0.929478
I0S	PMA5G02882.1	0.929497
FSP	PMA3G06486.1	0.929499
HST	PMA6G06468.1	0.929573
HST	PMA5G00047.1	0.929575
5LL	PMA1G02822.1	0.929577
TST	PMA6G01336.1	0.92959
3LR	PMA5G03100.1	0.929626
HL	PMA6G00993.1	0.929632
3LR	PMA2G01961.1	0.929647
I48R	PMA5G03204.1	0.929659
FST	PMA1G07131.1	0.929668
FL	PMA1G05564.1	0.929679
I48R	PMA3G05897.1	0.929682
I48R	PMA2G02701.1	0.929688
I0S	PMA6G04594.1	0.929788
I48R	PMA7G06798.1	0.929793
I0S	PMA3G02306.1	0.929812
TR	PMA1G06097.1	0.929815
HST	PMA7G01374.1	0.929816
5LR	PMA4G05705.1	0.929829
FSP	PMA3G03245.1	0.929833
FSP	PMA1G07782.1	0.929834
DSP	PMA6G00932.1	0.929841
5LL	PMA7G05106.1	0.929841
HSP	PMA2G04931.1	0.929858
I0S	PMA2G05896.1	0.929873
I36G	PMA6G00034.1	0.929942
TR	PMA1G07190.1	0.929956
3LR	PMA2G01831.1	0.930002
5LR	PMA2G03096.1	0.93002
TST	PMA1G05775.1	0.930051
5LR	PMA7G00561.1	0.930093
TT	PMA3G00211.1	0.930101
HSP	PMA5G00969.1	0.930109
3LR	PMA1G07668.1	0.93011
5LR	PMA4G05703.1	0.930111
I0S	PMA1G07068.1	0.930121
FSP	PMA7G06215.1	0.930133
[truncated: 6,093 more rows]

## Sheet: Table S7
Table S7 Tissue-specific transcription factors.
TF family	I0	I24	I36G	I36R	I48G	I48R	3LL	3LR	5LL	5LR	TL	TST	TT	TR	HSP	HL	HST	FSP	FL	FST	DSP	DL	DST	RG	Total
CSD															1										1
DBB	1																								1
DDT																					1				1
FAR1																		1							1
LFY																	1								1
BES1								1													1				2
CPP	1														1										2
EIL	2																								2
LIM																		2							2
SRS	1																			1					2
SBP							2													1					3
Tify												1						1			1				3
ZF-HD	3												1												4
GARP	1														1			2					1		5
GeBP														1	4										5
PLATZ															1		1	1			2				5
RWP-RK																1	1	3				1			6
TCP	1												1				3						1		6
Trihelix	3												1		1						1				6
HSF	2												1			3					1			1	8
OFP	2				1					1		1			1		1	1							8
C3H	1									1					1			2	1	1	1		1	1	10
B3	1												2	2	2		2	1			2				12
NF-Y								2				1	1		2			1			8				15
LOB	3							5		1				1	4	1		3							18
bZIP	4			1	1	1								2	1		3	4			1			1	19
C2C2	3											1		1	6			2	1		1		3	1	19
GRAS	6					1	1			3		1		2				2			1		1	1	19
HB	3				1		2		1			1	1	1	3		3			2	3		1		22
WRKY	5			2				1		1		6		12	1		1			1			1	1	32
MADS	3						1			3		3		1	9		1	10	1	2	2				36
C2H2	6		2	1	4	1		1				1	2	7	10			7			1	1		1	45
NAC	15					4	1	3		2		1		6	9		1	1		1	4		1		49
MYB	1			1	2	1	2	3		3	2			3	13		2	13		2	7				55
bHLH	2	1		2	1	5	1	5	1	1		2	6	10	9	2		7			3			3	61
AP2	32			1	1	4	1	5	1	6		7	3	6	6		2	4			7				86
Total	102	1	2	8	11	17	11	26	3	22	2	26	19	55	86	7	22	68	3	11	48	2	10	10	572
